# Supplementary material for: Human embryos harbor complex mosaicism with broad presence of aneuploid cells during early development
Source: Cell Discov. 2024 Sep 24;10:98. doi: 10.1038/s41421-024-00719-3 (PMC11420220; doi:10.1038/s41421-024-00719-3)
Supplement: Supplementary file 2 — Table S1 [file 41421_2024_719_MOESM2_ESM.xlsx]

## Sheet: Supplementary Table S1
Cell	VS	Embryo	Sex	Depth(x)	Coverage(%)	Cytoband
B01_001	0.1219	B01	XY	0.437315	16.9583	46,XY,-19(p13qter,38M)x1
B01_002	0.2592	B01	0Y	0.440388	15.8624	45,0Y,-19(p13qter,38M)x1,-Xx1
B01_003	0.1233	B01	XY	0.523583	19.3219	46,XY,-19(p13qter,38M)x1
B01_004	0.2112	B01	XY	0.498028	18.8818	46,+11(q13.4qter,63M)x3,+19(p13qter,38M)x3
B01_005	0.2392	B01	XY	0.437488	16.5872	46,XY,-19(p13qter,38M)x1
B01_006	0.1238	B01	XY	0.437252	17.1573	46,XY,-19(p13qter,38M)x1
B01_007	0.1462	B01	XY	0.261171	11.5338	46,-1(pterp32.3,51M)x1,-1(p11.2qter,128M)x1
B01_008	0.1981	B01	XY	0.415372	17.0328	46,XY,-19(p13qter,38M)x1
B01_009	0.2102	B01	XY	0.350316	12.6296	46,XY,-19(p13qter,38M)x1
B01_010	0.1438	B01	XY	0.4926	17.2731	47,XY,+4(p14p11,15M)x3,-14(pterq24.2,73M)x1,+14(q24.2qter,35M)x3,-19(p13qter,38M)x1,+22x3
B01_011	0.1266	B01	XY	0.432949	17.7623	46,XY,-19(p13qter,38M)x1
B01_012	0.1245	B01	XY	0.46008	17.7686	46,XY,-19(p13qter,38M)x1
B01_013	0.2028	B01	XY	0.575349	22.8621	46,XY,-1(p11.2qter,128M)x1
B01_014	0.269	B01	XY	0.424015	16.4761	46,XY,-19(p13qter,38M)x1
B01_015	0.2163	B01	XY	0.410735	16.6612	46,XY
B01_016	0.1504	B01	XY	0.491187	17.8796	46,XY,+1(p11.2qter,128M)x3,-11(q13.4qter,63)x1
B01_017	0.1181	B01	XY	0.452427	17.6104	46,XY,-11(q13.4qter,63M)x1
B01_018	0.1552	B01	XY	0.350916	27.2407	46,XY,-19(p13qter,38M)x1
B01_019	0.1219	B01	XY	0.410221	17.1547	46,XY,-11(q13.4qter,63M)x1
B01_020	0.2715	B01	XY	0.449171	16.9326	46,XY,-19(p13qter,38M)x1
B01_021	0.2568	B01	XXY	0.423303	16.266	47,XXY,-19(p13qter,38M)x1,+Xx3
B01_022	0.1305	B01	XY	0.482008	18.6103	47,XY,-3x1,+4x3,+7x3,+9x3,-10x1,-14x1,+17x3,+18x3,-19(p13qter,38M)x1,-22x1
B01_023	0.2492	B01	XY	1.53945	30.5827	46,XY,-1(p11.2qter,128M)x1
B01_024	0.1183	B01	XY	1.30335	25.7628	46,XY,-19(p13qter,38M)x1
B01_025	0.1302	B01	XY	1.24192	28.0175	46,XY,-19(p13qter,38M)x1
B01_026	0.1729	B01	XY	0.572317	13.701	46,XY,-19(p13qter,38M)x1
B01_027	0.1278	B01	XY	1.25404	21.4496	46,XY,-1(pterp32.3,51M)x1,-1(p11.2qter,128M)x1
B01_028	0.2726	B01	XY	1.47021	27.1429	46,XY,-11(q13.4qter,63M)x1,+19(p13qter,38M)x3
B01_029	0.1372	B01	XY	1.51301	26.9457	46,XY,-19(p13qter,38M)x1
B01_030	0.2867	B01	XY	0.862736	18.9501	46,XY,-19(p13qter,38M)x1
B01_031	0.2524	B01	XY	1.61484	28.1639	46,XY,-19(p13qter,38M)x1
B01_032	0.2126	B01	XY	1.11638	20.4508	46,XY,-1(pterp32.3,51M)x1,-1(p11.2qter,128M)x1
B01_033	0.1227	B01	XY	1.27199	26.9389	46,XY,-19(p13qter,38M)x1
B01_034	0.1192	B01	XY	1.37885	26.9978	46,XY,-19(p13qter,38M)x1
B01_035	0.2429	B01	XY	1.56962	24.8372	46,XY,+1(pterp32.3,51M)x3,-1(p11.2qter,128M)x1
B01_036	0.1157	B01	XY	0.306533	11.7361	46,XY,-19(p13qter,38M)x1
B01_037	0.1204	B01	XY	0.366634	13.1086	46,XY,-19(p13qter,38M)x1
B01_038	0.2286	B01	XY	0.37683	14.8235	46,XY,-1(p11.2qter,128M)x1
B01_039	0.1374	B01	XY	0.336676	12.6032	46,XY,-19(p13qter,38M)x1
B01_040	0.1164	B01	XY	0.37283	13.6314	46,XY,-19(p13qter,38M)x1
B01_041	0.1345	B01	XY	0.330652	13.1979	46,XY,-19(p13qter,38M)x1
B01_042	0.1302	B01	XY	0.232029	8.82291	43,XY,-8x1,-10x1,-13x1
B01_043	0.2409	B01	XY	0.362684	13.8484	46,XY,-11(q13.4qter,63M)x1
B01_044	0.1227	B01	XY	0.325793	12.559	51,XY,+1x3,+2x3,+4x3,+9x3,+16x3,-19(p13qter,38M)x1
B01_045	0.1204	B01	XY	0.528544	17.2118	46,XY,-19(p13qter,38M)x1
B01_046	0.1225	B01	XY	0.381598	14.2986	51,XY,+1x3,+2x3,+4x3,+9x3,-12(pterp12.2,20M)x1,+16x3
B01_047	0.1156	B01	XY	0.376794	14.5127	46,XY,+8(q11.21qter,95M)x3
B01_048	0.1192	B01	XY	0.250026	11.0294	46,XY
B01_049	0.1201	B01	XY	0.405862	15.2573	46,XY,-11(q13.4qter,63M)x1
B01_050	0.1275	B01	XY	0.356783	13.6519	46,XY,+1(p11.2qter,128M)x3,+15(q24.3qter,25M)x3
B01_051	0.1225	B01	XY	0.30586	13.3572	46,XY,-4(q13.3qter,116M)x1,-5(q12.3qter,118M)x1
B01_052	0.1191	B01	XY	0.317384	12.8705	46,XY,-19(p13qter,38M)x1
B01_053	0.1176	B01	XY	0.403026	14.7855	46,XY,+5(q23.3qter,53M)x3,-8(q11.21qter,95M)x1
B01_054	0.1255	B01	XY	0.299153	12.3785	46,XY,-19(p13qter,38M)x1
B01_055	0.1194	B01	XY	0.335911	13.2716	46,XY
B01_056	0.1164	B01	XY	0.364757	14.1472	46,XY,-19(p13qter,38M)x1
B02_001	0.1217	B02	XY	0.366712	12.5738	46,XY
B02_002	0.1609	B02	XY	0.301924	11.3001	46,XY,-2(pterp21,45M)x1
B02_003	0.1229	B02	XY	0.369358	13.9508	46,XY
B02_004	0.2698	B02	XY	0.357576	12.9325	46,XY
B02_005	0.2723	B02	XY	0.357307	13.6772	46,XY
B02_006	0.2381	B02	XY	0.360998	12.4519	46,XY,-2(pterp21,45M)x1
B02_007	0.141	B02	XY	0.581439	19.0712	53,XY,+2(pterp21,45M)x3,+8x3,+10x3,+12x3,+13x3,+14x3,+15x3,+16x3,-17x1,+21x3
B02_008	0.1268	B02	XY	0.462904	15.4469	46,XY
B02_009	0.2457	B02	XY	0.499803	14.5657	46,XY
B02_010	0.2713	B02	XY	0.371198	12.6492	46,XY
B02_011	0.2777	B02	XY	0.40628	13.7594	46,XY
B02_012	0.1187	B02	XY	0.461553	16.2432	46,XY
B02_013	0.2861	B02	XY	0.384532	13.496	46,XY
B02_014	0.1995	B02	XY	0.519872	17.603	46,XY,-2(pterp21,45M)x1
B02_015	0.2723	B02	XY	0.514342	17.1754	46,XY
B02_016	0.1258	B02	XY	0.429242	14.8454	46,XY
B02_017	0.175	B02	XY	0.356593	12.1812	45,XY,-2(pterp21,45M)x1,-10x1
B02_018	0.1219	B02	XY	0.43818	15.4322	46,XY
B02_019	0.2087	B02	XY	0.382128	13.1492	47,XY,-2(pterp21,45M)x1,+10x3
B02_020	0.1268	B02	XY	0.407475	14.6468	46,XY
B02_021	0.2767	B02	XY	0.443061	15.0515	46,XY
B02_022	0.1276	B02	XY	0.432787	15.2428	46,XY
B02_023	0.2312	B02	XY	0.387923	13.3499	49,XY,+1x3,+3x3,+12x3
B02_024	0.1226	B02	XY	0.479734	16.3719	46,XY
B02_025	0.2354	B02	XY	0.363241	12.6316	46,XY
B02_026	0.123	B02	XY	0.46846	16.2001	46,XY
B02_027	0.1169	B02	XY	0.439488	15.9265	46,XY
B02_028	0.1231	B02	XY	0.442273	16.1061	46,XY
B02_029	0.1227	B02	XY	0.457727	16.173	46,XY
B02_030	0.1707	B02	XY	0.462745	14.3274	45,XY,-2(pterp21,45M)x1,-10x1
B02_031	0.2776	B02	XY	0.386433	13.7952	46,XY
B02_032	0.1183	B02	XY	0.4903	17.2564	46,XY
B02_033	0.1138	B02	XY	0.479757	16.7452	46,XY
B02_034	0.1193	B02	XY	0.572301	18.173	46,XY,-2(pterp21,45M)x1
B02_035	0.143	B02	XY	0.539576	19.3347	46,XY
B02_036	0.1768	B02	XY	0.331338	11.7509	46,XY
B02_037	0.1256	B02	XY	0.459673	16.3394	46,XY
B02_038	0.1172	B02	XY	0.408586	14.8983	46,XY
B02_039	0.1942	B02	XY	0.403199	14.5243	46,XY
B02_040	0.1197	B02	XY	0.379781	14.3193	46,XY
B02_041	0.2652	B02	XY	0.426295	14.0027	46,XY
B02_042	0.1265	B02	XY	0.308034	12.3416	46,XY
B02_043	0.1207	B02	XY	0.394924	14.498	46,XY
B02_044	0.2461	B02	XY	0.377573	13.701	46,XY
B02_045	0.1309	B02	XY	0.346184	11.8791	46,XY
B02_046	0.2588	B02	XY	0.557374	16.2595	46,XY
B02_047	0.2345	B02	XY	0.427229	13.9156	46,XY
B02_048	0.2299	B02	XY	0.537655	17.1083	46,XY
B02_049	0.1471	B02	XY	0.424223	15.2189	46,XY
B02_050	0.124	B02	XY	0.438465	15.6394	46,XY
B02_051	0.1265	B02	XY	0.428888	13.4653	45,XY,-4x1
B02_052	0.1175	B02	XY	0.519509	17.0006	46,XY
B02_053	0.2744	B02	XY	0.415646	14.0362	46,XY
B02_054	0.276	B02	XY	0.535667	16.4578	46,XY
B02_055	0.2699	B02	XY	0.397086	13.3137	46,XY
B02_056	0.1343	B02	XY	0.367539	11.9842	45,XY,-4x1
B02_057	0.241	B02	XY	0.41739	14.9042	46,XY
B02_058	0.1232	B02	XY	0.324327	12.6869	46,XY
B02_059	0.2112	B02	XY	0.397201	14.0564	46,XY
B02_060	0.2773	B02	XY	0.338095	11.7027	45,XY,-4x1
B02_061	0.1414	B02	XY	0.377416	12.5883	47,XY,+4x3
B02_062	0.1337	B02	XY	0.306167	11.0297	46,XY
B02_063	0.1588	B02	XY	0.341306	11.9613	46,XY
B02_064	0.1609	B02	XY	0.406749	13.17	46,XY
B02_065	0.1428	B02	XY	0.39142	13.1483	46,XY
B02_066	0.1319	B02	XY	0.373019	12.4431	46,XY
B02_067	0.1211	B02	XY	0.384483	12.9046	46,XY
B03_001	0.2762	B03	XX	0.362444	12.5373	46,XX,-1(pterp31.3,66M)x1
B03_002	0.2021	B03	XX	0.426941	15.345	46,XX
B03_003	0.2574	B03	XX	0.326803	12.6957	46,XX,-3(q12.1qter,100M)x1
B03_004	0.2414	B03	XX	0.422662	14.7897	46,XX
B03_005	0.1255	B03	XX	0.365616	12.1988	46,XX,-9(pterp24.1,9M)x1,+9(p24.1p22.3,7M)x3
B03_006	0.1409	B03	XX	0.370164	14.6013	46,XX
B03_007	0.1272	B03	XX	0.348001	12.9882	46,XX
B03_008	0.1319	B03	XX	0.367985	13.6317	46,XX,-3(q26.1qter,38M)x1,-9(q31.1qter,35M)x1
B03_009	0.1365	B03	XX	0.401839	13.8084	46,XX
B03_010	0.2756	B03	XX	0.317747	9.89177	46,XX
B03_011	0.1324	B03	XX	0.345815	11.3409	46,XX
B03_012	0.1343	B03	XX	0.398911	12.2399	46,XX
B03_013	0.2664	B03	XX	0.35751	12.5442	46,XX
B03_014	0.222	B03	XX	0.316586	12.0304	46,XX
B03_015	0.1314	B03	XX	0.328234	12.899	46,XX,-3(q26.1qter,38M)x1
B03_016	0.1293	B03	XX	0.43154	14.7941	46,XX
B03_017	0.1244	B03	XX	0.411657	14.1748	46,XX
B03_018	0.1383	B03	XX	0.360373	13.9319	46,XX
B03_019	0.1203	B03	XX	0.349891	13.2507	46,XX,-3(q26.1qter,38M)x1
B03_020	0.3002	B03	XX	0.346823	12.4088	45,XX,-4x1
B03_021	0.14	B03	XX	0.389263	13.6149	46,XX
B03_022	0.2183	B03	XX	0.358141	13.8428	46,XX
B03_023	0.1361	B03	XX	0.380056	13.6586	46,XX,+1(pterp31.3,66M)x3
B03_024	0.2542	B03	XX	0.341311	12.0576	46,XX
B03_025	0.2376	B03	XX	0.353662	13.1912	46,XX,-3(q26.1qter,38M)x1
B03_026	0.1645	B03	XX	0.297045	10.2583	46,XX
B03_027	0.2537	B03	XX	0.324912	11.937	45,XX,-3x1
B03_028	0.2868	B03	XX	0.426507	13.4134	46,XX
B03_029	0.1295	B03	XX	0.31749	12.2294	46,XX,-3(q26.1qter,38M)x1
B03_030	0.1375	B03	XX	0.450666	14.9297	46,XX
B03_031	0.2149	B03	XX	0.386426	13.5165	46,XX,-15(q15.1qter,60M)x1
B03_032	0.1279	B03	XX	0.432899	14.8591	46,XX,+15(q15.1qter,60M)x3
B03_033	0.1656	B03	XX	0.0440958	2.60591	46,XX
B03_034	0.1795	B03	XX	0.340399	12.5644	46,XX
B03_035	0.2068	B03	XX	0.366808	12.0668	46,XX
B03_036	0.1582	B03	XX	0.410204	15.2028	46,XX,-1(pterp31.3,66M)x1
B03_037	0.2579	B03	XX	0.445943	13.7865	47,XX,+5(q31.3qter,40M)x3,+7x3
B03_038	0.2755	B03	XX	0.397047	12.8961	47,XX,+8x3
B03_039	0.2563	B03	XX	0.33767	10.6039	46,XX,+3(q12.1qter,100M)x3
B03_040	0.1661	B03	XX	0.339353	14.1501	46,XX
B03_041	0.1325	B03	XX	0.366827	13.1425	46,XX
B03_042	0.1251	B03	XX	0.380055	14.181	46,XX
B03_043	0.1269	B03	XX	0.411125	14.6033	46,XX
B03_044	0.2434	B03	XX	0.355803	14.1756	46,XX,-15(q15.1qter,60M)x1
B03_045	0.2749	B03	XX	0.32168	11.9911	46,XX
B03_046	0.2497	B03	XX	0.273602	7.99929	45,XX,-1(q24.2qter,82M)x1,-22x1
B03_047	0.2518	B03	XX	0.285503	7.59219	45,XX,-13x1
B03_048	0.1324	B03	XX	0.343275	12.7964	46,XX
B03_049	0.1568	B03	XX	0.348821	12.9639	46,XX
B03_050	0.2719	B03	XX	0.0915951	4.99868	46,XX,-X(q26.2,qter,26M)x1
B03_051	0.2825	B03	XX	0.32377	11.8483	46,XX
B03_052	0.2734	B03	XX	0.246761	9.67352	46,XX
B03_053	0.2976	B03	XX	0.335505	11.5792	46,XX
B03_054	0.1444	B03	XX	0.295735	10.2789	46,XX
B03_055	0.2532	B03	XX	0.287587	10.8696	46,XX
B03_056	0.2833	B03	XX	0.271717	7.45469	47,XX,+2(q35qter,26M)x3,+19x3
B03_057	0.2237	B03	XX	0.320375	12.0516	46,XX
B03_058	0.2017	B03	XX	0.326012	11.1308	46,XX
B03_059	0.2642	B03	XX	0.355559	12.4923	46,XX,+3(pterq26.1,161M)x3,-3(q26.1qter,38M)x1,+9(q31.1qter,35M)x3
B03_060	0.2444	B03	XX	0.402984	14.4324	46,XX
B03_061	0.1152	B03	XX	0.315474	13.6863	46,XX
B03_062	0.143	B03	XX	0.51733	18.2467	46,XX
B03_063	0.2833	B03	XX	0.189824	8.18814	46,XX
B03_064	0.259	B03	XX	0.326079	11.2757	46,XX
B03_065	0.2194	B03	XX	0.342244	12.5089	46,XX
B03_066	0.1542	B03	XX	0.404288	15.1753	46,XX
B03_067	0.1529	B03	XX	0.391054	14.945	46,XX
B03_068	0.1494	B03	XX	0.349719	12.7538	46,XX
B03_069	0.1365	B03	XX	0.432987	14.7274	46,XX
B03_070	0.1271	B03	XX	0.401525	14.0804	46,XX
B03_071	0.2883	B03	XX	0.226924	5.84341	47,XX,-3(q26.1qter,38M)x1,+19x3
B03_072	0.19	B03	XX	0.373605	13.0084	46,XX
B04_001	0.1681	B04	XX	0.29282	12.0744	46,XX
B04_002	0.1632	B04	XX	0.291105	11.4526	46,XX
B04_003	0.2398	B04	XX	0.311407	13.8463	47,XX,+16x3
B04_004	0.2839	B04	XX	0.423001	13.2076	46,XX
B04_005	0.157	B04	XX	0.402043	14.8303	46,XX
B04_006	0.2945	B04	XX	0.328171	11.6195	46,XX,-13(q22.1qter,42M)x1
B04_007	0.2186	B04	XX	0.371119	13.258	46,XX
B04_008	0.1962	B04	XX	0.380458	11.4255	46,XX
B04_009	0.1599	B04	XX	0.381354	13.5274	46,XX
B04_010	0.1716	B04	XX	0.3907	14.1688	46,XX
B04_011	0.1565	B04	XX	0.382265	14.3986	45,XX,-13x1
B04_012	0.2026	B04	XX	0.300828	9.81513	46,XX
B04_013	0.2768	B04	XX	0.421166	12.1508	45,XX,-10x1
B04_014	0.153	B04	XX	0.509463	18.4535	46,XX
B04_015	0.1847	B04	XX	0.672296	17.9292	46,XX
B04_016	0.2808	B04	XX	0.456333	13.8577	46,XX,-13(q22.1qter,42M)x1
B04_017	0.1937	B04	X0	0.46985	16.8137	45,X0,-3(q13.13q23,29M)x1,-3(q26.2q27.3,18M)x1,-4(pterq32.1,157M)x1,-11(pterp15.3,12M)x1,-12(q21.1q21.31,12M)x1,-17(q22qter,27M)x1,-18(q21.1q21.32,12M)x1,-Xx1
B04_018	0.1558	B04	XX	0.500016	18.6183	46,XX,+13(q22.1qter,42M)x3
B04_019	0.2094	B04	XX	0.428683	15.6308	46,XX
B04_020	0.2531	B04	XX	0.48314	14.0396	46,XX,-13(q22.1qter,42M)x1
B04_021	0.1502	B04	XX	0.643996	17.9126	46,XX
B04_022	0.2777	B04	XX	0.459079	15.1138	46,XX
B04_023	0.2588	B04	XX	0.463197	14.939	46,XX
B04_024	0.1614	B04	XX	0.396616	12.0446	46,XX
B04_025	0.1686	B04	XX	0.349097	11.5858	46,XX
B04_026	0.1783	B04	XX	0.419036	16.978	46,XX
B04_027	0.1928	B04	XX	0.404993	14.6364	46,XX
B04_028	0.1953	B04	XX	0.27973	9.45899	46,XX
B04_029	0.1585	B04	XX	0.387405	14.9236	46,XX
B04_030	0.1692	B04	XX	0.644437	18.3465	46,XX
B04_031	0.1754	B04	XX	0.450814	13.4914	46,XX
B04_032	0.1633	B04	XX	0.38629	14.307	46,XX
B04_033	0.1917	B04	XX	0.387374	12.4352	46,XX
B04_034	0.1683	B04	XX	0.402947	13.2999	46,XX
B04_035	0.2713	B04	XX	0.41931	12.6561	46,XX
B04_036	0.2687	B04	XX	0.386961	13.5807	46,XX,-13(q22.1qter,42M)x1
B04_037	0.187	B04	XX	0.414161	14.2149	46,XX
B04_038	0.1987	B04	XX	0.417319	13.8645	46,XX
B04_039	0.3279	B04	XX	0.374244	11.0166	46,XX,-13(q22.1qter,42M)x1
B04_040	0.2018	B04	XX	0.345191	12.3391	46,XX
B04_041	0.1827	B04	XX	0.326774	11.3064	46,XX
B04_042	0.169	B04	XX	0.338537	13.2202	46,XX
B04_043	0.1721	B04	XX	0.337464	13.9495	46,XX
B04_044	0.1974	B04	XX	0.403842	13.0094	46,XX
B04_045	0.2143	B04	XX	0.355097	10.9391	46,XX
B04_046	0.1835	B04	XX	0.435137	15.7926	47,XX,+16x3
B04_047	0.3107	B04	XX	0.40847	13.5932	46,XX
B04_048	0.1929	B04	XX	0.467797	14.5268	46,XX
B04_049	0.2874	B04	XX	0.52963	14.3377	46,XX
B04_050	0.2208	B04	XX	0.374852	15.8898	46,XX
B04_051	0.3174	B04	XX	0.329408	16.0845	46,XX
B05_001	0.1692	B05	XY	0.28662	10.8199	45,XY,-13x1
B05_002	0.1901	B05	XY	0.324112	11.889	45,XY,-13x1
B05_003	0.2794	B05	XY	0.32234	11.5575	45,XY,-13x1
B05_004	0.2822	B05	XY	0.306221	11.1465	45,XY,-13x1
B05_005	0.2566	B05	XY	0.293503	11.241	45,XY,-13x1
B05_006	0.1453	B05	XY	0.275291	10.7265	45,XY,-13x1
B05_007	0.2843	B05	XY	0.15229	6.0835	45,XY,-13x1
B05_008	0.1953	B05	XY	0.327381	12.2544	45,XY,-9(p12qter,100M)x1,-13x1
B05_009	0.1681	B05	XY	0.223068	10.0675	45,XY,-13x1
B05_010	0.1432	B05	XY	0.358441	13.0792	45,XY,-13x1
B05_011	0.2544	B05	XY	0.226309	9.15761	45,XY,-13x1
B05_012	0.1646	B05	XY	0.227655	9.67831	45,XY,-13x1
B05_013	0.1818	B05	XY	0.262305	10.352	45,XY,-13x1
B05_014	0.1513	B05	XY	0.289023	10.6039	45,XY,-13x1
B05_015	0.2684	B05	XY	0.295829	11.886	45,XY,-13x1
B05_016	0.1645	B05	XY	0.266935	9.22152	45,XY,-13x1
B05_017	0.2119	B05	XY	0.291195	10.3381	45,XY,-13x1
B05_018	0.1314	B05	XY	0.341186	12.5087	45,XY,-6(q15qter,83M)x1,-13x1
B05_019	0.2531	B05	XY	0.319528	10.7747	45,XY,-13x1
B05_020	0.1482	B05	XY	0.27507	9.34015	45,XY,-13x1
B05_021	0.1345	B05	XY	0.360366	12.9489	45,XY,-13x1
B05_022	0.2677	B05	XY	0.172908	7.63082	45,XY,-12(q21.32q23.1,11M)x1,+12(q23.1qter,35M)x3,-13x1
B05_023	0.171	B05	XY	0.156684	6.7536	45,XY,-13x1
B05_024	0.1347	B05	XY	0.165677	7.02492	45,XY,-13x1
B05_025	0.1689	B05	XY	0.173034	7.24725	45,XY,-13x1
B05_026	0.2704	B05	XY	0.146573	6.08843	45,XY,-13x1
B05_027	0.1537	B05	XY	0.162184	6.8567	45,XY,-12(q23.1qter,35M)x1,-13x1,+14(q32.12qter,16M)x3,-X(pterp11.1,61M)x1
B05_028	0.2019	B05	XY	0.167112	6.75879	45,XY,-13x1
B05_029	0.3048	B05	XY	0.114249	4.61851	45,XY,-13x1
B05_030	0.2729	B05	XY	0.173826	6.47186	45,XY,-13x1
B05_031	0.2072	B05	XY	0.108213	4.50553	44,XY,-12x1,-13x1
B05_032	0.1533	B05	XY	0.222594	8.14794	45,XY,-13x1
B05_033	0.2078	B05	XY	0.592882	20.7518	45,XY,-13x1
B05_034	0.2823	B05	XY	0.525617	17.3666	45,XY,-13x1
B05_035	0.1524	B05	XY	0.665716	22.7155	45,XY,-13x1
B05_036	0.1649	B05	XY	0.380484	15.0291	45,XY,-13x1
B05_037	0.1361	B05	XY	0.485329	17.5832	45,XY,-13x1
B05_038	0.1765	B05	XY	0.36854	13.253	45,XY,+11(q22.1qter,38M)x3,-13x1
B05_039	0.1791	B05	XY	0.686349	22.0614	45,XY,-13x1
B05_040	0.142	B05	XY	0.392938	15.1709	45,XY,-9(p12qter,100M)x1,-13x1
B05_041	0.2319	B05	XY	0.412219	16.0324	45,XY,-13x1
B05_042	0.224	B05	XY	0.352118	12.6904	45,XY,-13x1
B05_043	0.1436	B05	XY	0.649143	17.9429	45,XY,-13x1
B05_044	0.2347	B05	XY	0.280543	10.7539	45,XY,+1(p21.3q11,29M)x3,+9(pterp21.3,25M)x3,+12(p13.1q11,22M)x3,-13x1,+18(p11.21q12.1,17M)x3
B05_045	0.2346	B05	XY	0.467956	17.9443	46,XY,+1x3,-13x1
B05_046	0.1852	B05	XY	0.383925	14.7712	45,XY,-9(p12qter,100M)x1,-13x1
B05_047	0.1794	B05	XY	0.553543	19.3034	45,XY,-13x1
B05_048	0.165	B05	XY	0.362114	14.1739	45,XY,-2(q31.1qter,72M)x1,-11(q13.3qter,68M)x1,-13x1
B05_049	0.1656	B05	XY	0.479606	16.758	45,XY,-13x1
B05_050	0.1959	B05	XY	0.31516	12.8166	46,XY,+1x3,-13x1
B05_051	0.3266	B05	XY	0.373591	13.2844	45,XY,-13x1
B05_052	0.26	B05	XY	0.351629	12.7059	45,XY,-13x1
B05_053	0.1789	B05	XY	0.350105	13.7605	45,XY,-13x1
B05_054	0.213	B05	XY	0.404526	14.8046	45,XY,-13x1
B05_055	0.1548	B05	XY	0.845447	25.5861	46,XY,+1x3,-13x1
B05_056	0.2003	B05	XY	0.329403	13.3008	45,XY,-9(p12qter,100M)x1,-13x1
B05_057	0.2764	B05	XY	0.351583	14.2221	45,XY,-9(p12qter,100M)x1,-13x1
B05_058	0.172	B05	XY	0.357345	12.5786	45,XY,-9(p12qter,100M)x1,-13x1
B05_059	0.1299	B05	XY	0.596962	20.2187	45,XY,-13x1
B05_060	0.2093	B05	XY	0.493437	17.0508	45,XY,-13x1
B05_061	0.1752	B05	XY	0.4416	15.6758	45,XY,-12(q23.1qter,35M)x1,-13x1,-14(q32.12qter,15M)x1,-X(pterp11.1,61M)x1
B05_062	0.1955	B05	XY	0.494609	16.5385	45,XY,-13x1
B05_063	0.1771	B05	XY	0.502082	18.5745	45,XY,-13x1
B05_064	0.1399	B05	XY	0.370632	14.1718	45,XY,-6(q15qter,83M)x1,-13x1
B05_065	0.1787	B05	XY	0.504282	20.3236	45,XY,-13x1
B05_066	0.161	B05	XY	0.420711	18.0839	45,XY,-13x1
B05_067	0.2334	B05	XY	0.418177	14.0553	45,XY,-13x1
B05_068	0.1608	B05	XY	0.402752	14.9031	45,XY,-13x1
B05_069	0.1635	B05	XY	0.510096	19.5518	45,XY,-13x1
B05_070	0.1625	B05	XY	0.282993	11.3886	45,XY,-13x1
B05_071	0.128	B05	XY	0.420617	16.3458	45,XY,-13x1
B05_072	0.1788	B05	XY	0.469473	17.9691	45,XY,-13x1
B05_073	0.2751	B05	XY	0.470458	18.0258	45,XY,+2(q22.1q33.1,59M)x3,-13x1
B06_001	0.2432	B06	XY	0.334163	11.7696	46,XY,-8(q22.1qter,51M)x1
B06_002	0.132	B06	XXY	0.389139	12.4555	47,XXY,+Xx2
B06_003	0.1281	B06	XY	0.333636	11.4588	46,XY
B06_004	0.1214	B06	XY	0.318984	11.5318	46,XY
B06_005	0.2285	B06	XY	0.323272	11.0726	46,XY
B06_006	0.1211	B06	XY	0.30375	11.2448	46,XY
B06_007	0.2297	B06	XY	0.236004	9.1575	46,XY
B06_008	0.1322	B06	XY	0.241118	9.32743	46,XY,+8(q21.13q22.1,29M)x3,-8(q22.1qter,51M)x1
B06_009	0.1246	B06	XY	0.355825	11.5933	46,XY
B06_010	0.2409	B06	XY	0.456053	14.1294	46,XY
B06_011	0.238	B06	XY	0.368673	12.6727	46,XY
B06_012	0.1181	B06	XY	0.55146	15.9665	46,XY
B06_013	0.1245	B06	XY	0.409026	13.5353	46,XY
B06_014	0.2008	B06	XY	0.258096	10.0581	46,XY
B06_015	0.1229	B06	XY	0.305511	11.3622	46,XY
B06_016	0.1242	B06	XY	0.388951	13.2234	46,XY,-8(q22.1qter,51M)x1
B06_017	0.1506	B06	XY	0.426356	14.137	46,XY
B06_018	0.2175	B06	XY	0.35424	12.0373	46,XY
B06_019	0.1934	B06	XY	0.239239	9.61949	46,XY
B06_020	0.1201	B06	XY	0.231995	9.93483	46,XY
B06_021	0.1305	B06	XY	0.0971601	5.29162	46,XY
B06_022	0.1222	B06	XY	0.376096	12.4332	46,XY
B06_023	0.2731	B06	XY	0.300171	10.7672	46,XY
B06_024	0.122	B06	XY	0.549133	15.6978	46,XY
B06_025	0.1225	B06	XY	0.322941	12.0869	46,XY
B06_026	0.2636	B06	XY	0.388167	12.2837	46,XY
B06_027	0.1144	B06	XY	0.425778	13.4027	46,XY
B06_028	0.2355	B06	XY	0.29211	10.1867	46,XY
B06_029	0.2448	B06	XY	0.29592	9.88161	46,XY
B06_030	0.2773	B06	XY	0.371715	12.1448	46,XY,-8(q22.1qter,51M)x1
B06_031	0.1199	B06	XY	0.418483	14.0582	46,XY
B06_032	0.2153	B06	XY	0.280464	10.8029	46,XY
B06_033	0.2922	B06	0Y	0.240363	9.7613	45,0Y,-Xx0
B06_034	0.2419	B06	XY	0.188967	8.68018	46,XY
B06_035	0.2776	B06	XY	0.204764	8.32079	46,XY
B06_036	0.2349	B06	XY	0.296994	9.8718	46,XY
B06_037	0.1249	B06	XY	0.15348	7.14206	46,XY
B06_038	0.131	B06	XY	0.243088	8.86111	46,XY
B06_039	0.1811	B06	XY	0.248301	10.2538	46,XY
B06_040	0.1809	B06	XY	0.538486	15.5972	46,XY
B06_041	0.1256	B06	XY	0.245733	9.72277	46,XY
B06_042	0.2801	B06	XY	0.426286	14.7406	46,XY
B06_043	0.1737	B06	XY	0.369418	14.4227	46,XY
B06_044	0.1226	B06	XY	0.340725	12.1299	46,XY
B06_045	0.1577	B06	XY	0.304209	9.6869	46,XY
B06_046	0.1197	B06	XY	0.220012	9.17412	46,XY,-8(q22.1qter,51M)x1
B06_047	0.2353	B06	XY	0.280562	11.6189	46,XY
B06_048	0.1239	B06	XY	0.223819	9.74588	46,XY,-8(q22.1qter,51M)x1
B06_049	0.1282	B06	XY	0.481868	16.2964	46,XY
B06_050	0.1878	B06	XY	0.302146	11.0196	46,XY
B06_051	0.157	B06	XY	0.18375	8.58269	46,XY
B06_052	0.1261	B06	XY	0.204936	8.74878	46,XY,-8(q22.1qter,51M)x1
B06_053	0.189	B06	XY	0.324024	11.6409	46,XY,-8(q22.1qter,51M)x1
B06_054	0.2824	B06	XY	0.279553	10.5023	46,XY
B06_055	0.2307	B06	XY	0.272198	10.0595	46,XY
B06_056	0.2245	B06	XY	0.25472	8.94236	46,XY
B06_057	0.122	B06	XY	0.387533	13.2859	46,XY
B06_058	0.2118	B06	XY	0.438903	14.1199	46,XY
B06_059	0.27	B06	XY	0.494798	14.249	46,XY
B06_060	0.1422	B06	XY	0.328904	10.7087	46,XY,-8(q22.1qter,51M)x1
B06_061	0.166	B06	XY	0.303884	11.2206	46,XY
B06_062	0.1458	B06	XY	0.209341	7.7198	45,XY,-8x1
B06_063	0.127	B06	XY	0.317716	11.7417	46,XY
B06_064	0.1216	B06	XY	0.415712	13.6115	46,XY
B06_065	0.1849	B06	XXY	0.386373	12.5601	50,XXY,+3x3,+8(pterq13.1,67M)x3,+8(q22.1qter,51M)x3,+18x3,+20x3,+Xx2
B06_066	0.1245	B06	XY	0.381963	12.9419	46,XY
B06_067	0.2533	B06	XY	0.33311	11.7947	46,XY
B06_068	0.1339	B06	XY	0.226203	9.29197	46,XY
B06_069	0.1638	B06	XY	0.271514	11.0947	46,XY
B06_070	0.2325	B06	XY	0.145655	6.78166	46,XY
B06_071	0.2402	B06	0Y	0.345103	11.9367	45,0Y,-Xx0
B06_072	0.1306	B06	XY	0.398262	12.7147	46,XY
B06_073	0.1284	B06	XY	0.288046	11.1954	46,XY
B06_074	0.2316	B06	XY	0.401258	14.7305	47,XY,+12x3,-13x1,+20x3
B06_075	0.1371	B06	XY	0.367184	10.2917	46,XY
B06_076	0.1351	B06	XY	0.327667	11.7027	46,XY
B06_077	0.1289	B06	XY	0.315397	11.5647	46,XY,-8(q22.1qter,51M)x1
B06_078	0.1246	B06	XY	0.269267	10.7423	46,XY
B06_079	0.2301	B06	XY	0.250815	10.2024	46,XY
B06_080	0.1415	B06	XY	0.626353	16.5959	46,XY
B06_081	0.1288	B06	XY	0.277037	10.2954	46,XY
B06_082	0.2686	B06	XY	0.403532	11.8411	46,XY
B06_083	0.1308	B06	XY	0.271042	10.3316	46,XY
B06_084	0.1244	B06	XY	0.332217	11.7942	46,XY
B06_085	0.2582	B06	XY	0.417753	11.8479	46,XY,-8(q22.1qter,51M)x1
B06_086	0.2287	B06	XY	0.294867	9.91058	46,XY,+8(q21.13q22.1,29M)x3,-8(q22.1qter,51M)x1
B06_087	0.2758	B06	XY	0.291799	11.1973	46,XY,-8(q22.1qter,51M)x1
B06_088	0.1287	B06	XY	0.355074	11.9375	46,XY
B06_089	0.2274	B06	XY	0.215474	8.11478	46,XY,-8(q21.13qter,70M)x1
B06_090	0.1582	B06	XY	0.365537	11.6429	46,XY
B06_091	0.2502	B06	XY	0.39921	13.1367	46,XY,-5(pterp15.1,16M)x1
B06_092	0.1156	B06	XY	0.414943	15.0126	46,XY
B06_093	0.1141	B06	XY	0.595355	18.8907	46,XY
B06_094	0.2784	B06	XY	0.524926	16.9495	46,XY
B06_095	0.1162	B06	XY	0.569617	17.5596	46,XY
B06_096	0.1272	B06	XY	0.406619	12.4706	46,XY
B06_097	0.1517	B06	XY	0.344213	11.2388	46,XY,-10(pterp12.31,21M)x1,-11(q22.3qter,29M)x1
B06_098	0.1201	B06	XY	0.363597	13.543	46,XY
B06_099	0.2131	B06	XY	0.636325	20.1762	46,XY,+2(q23.3qter,89M)x3
B06_100	0.2797	B06	XY	0.355788	12.5286	46,XY
B06_101	0.1992	B06	XY	0.439954	14.7779	46,XY
B06_102	0.1897	B06	XY	0.464603	15.4493	46,XY
B06_103	0.2902	B06	XY	0.232661	9.55973	46,XY
B06_104	0.1345	B06	XY	0.230519	8.88979	46,XY
B06_105	0.1389	B06	XY	0.28331	10.3622	45,XY,-17x1
B06_106	0.1368	B06	XY	0.276652	10.5441	45,XY,-17x1
B07_001	0.2557	B07	XX	0.279157	11.0643	46,XX
B07_002	0.1618	B07	XX	0.422665	16.681	46,XX
B07_003	0.2443	B07	XX	0.325193	13.1993	46,XX,-2(q23.3qter,93M)x1
B07_004	0.2644	B07	XX	0.316804	12.5194	46,XX,-8(q21.13qter,63M)x1
B07_005	0.3117	B07	XX	0.345344	14.0172	46,XX,-2(q23.3qter,93M)x1
B07_006	0.1742	B07	XX	0.452843	18.5738	46,XX
B07_007	0.1905	B07	XX	0.3218	13.0896	48,XX,+9x3,+18x3,-19x1,+20x3
B07_008	0.2512	B07	XX	0.315186	12.2444	46,XX,+8(q21.13qter,63M)x3
B07_009	0.1897	B07	XX	0.460535	18.5458	46,XX
B07_010	0.2316	B07	XX	0.299609	12.0787	46,XX
B07_011	0.1226	B07	XX	0.423082	17.0065	45,XX,-9x1
B07_012	0.1511	B07	XX	0.331937	13.963	46,XX
B07_013	0.1298	B07	XX	0.379701	16.952	46,XX
B07_014	0.1441	B07	XX	0.404386	16.2853	46,XX
B07_015	0.1556	B07	XX	0.373022	15.5101	46,XX
B07_016	0.1473	B07	XX	0.431326	17.1649	46,XX
B07_017	0.1643	B07	XX	0.531592	19.2402	46,XX,-3(q25.2qter,48M)x1
B07_018	0.2016	B07	XX	0.497653	18.3896	46,XX
B07_019	0.2698	B07	XX	0.398249	14.4876	46,XX
B07_020	0.1314	B07	XX	0.345546	14.5757	46,XX
B07_021	0.1164	B07	XX	0.387155	16.0441	46,XX
B07_022	0.1282	B07	XX	0.487487	19.3227	46,XX
B07_023	0.1243	B07	XX	0.273799	11.7351	46,XX
B07_024	0.1233	B07	XX	0.427321	16.8602	46,XX
B07_025	0.1214	B07	XX	0.400775	15.2594	46,XX
B07_026	0.1391	B07	XX	0.323542	13.2393	46,XX,+19(q13.32qter,12M)x3
B07_027	0.1309	B07	XX	0.355004	14.919	46,XX
B07_028	0.2068	B07	XX	0.319071	12.687	46,XX
B07_029	0.1954	B07	XX	0.272452	11.5899	46,XX
B07_030	0.1166	B07	XX	0.378367	15.3441	46,XX
B07_031	0.2374	B07	XX	0.300411	12.9477	46,XX
B07_032	0.2421	B07	XX	0.391212	16.2952	46,XX
B07_033	0.2591	B07	XX	0.333881	13.8837	46,XX
B07_034	0.1655	B07	XX	0.422026	17.4533	46,XX
B07_035	0.2642	B07	XX	0.268731	11.5016	46,XX,-2(q23.3qter,93M)x1
B07_036	0.2402	B07	XX	0.311398	13.4823	46,XX
B07_037	0.1603	B07	XX	0.322939	13.2142	46,XX
B07_038	0.1167	B07	XX	0.447099	17.2215	46,XX
B07_039	0.1204	B07	XX	0.414043	16.6515	49,XX,+9x3,+18x3,+20x3
B07_040	0.1158	B07	XX	0.282227	11.957	46,XX
B07_041	0.1353	B07	XX	0.377697	14.9779	46,XX
B07_042	0.2306	B07	XX	0.280389	11.5907	46,XX
B07_043	0.1304	B07	XX	0.403841	15.6578	46,XX
B07_044	0.2313	B07	XX	0.357616	14.8683	46,XX
B07_045	0.1323	B07	XX	0.523387	20.829	46,XX
B07_046	0.1316	B07	XX	0.329998	12.0238	46,XX,-5(q11.2qter,127M)x1,-16(q23.1qter,12M)x1
B07_047	0.1331	B07	XX	0.40106	16.4186	46,XX,-2(q23.3qter,93M)x1
B07_048	0.2671	B07	XX	0.406248	15.0183	46,XX
B07_049	0.1531	B07	XX	0.527688	20.3271	46,XX
B07_050	0.1697	B07	XX	0.405643	16.478	46,XX
B07_051	0.128	B07	XX	0.445965	17.1304	46,XX
B07_052	0.136	B07	XX	0.515488	19.5871	46,XX
B07_053	0.1425	B07	XX	0.548922	21.8449	46,XX
B07_054	0.1176	B07	XX	0.524935	21.6357	46,XX
B07_055	0.1232	B07	XX	0.558574	21.1082	46,XX
B07_056	0.1645	B07	XX	0.609962	23.3541	46,XX
B08_001	0.1255	B08	XX	0.340678	12.6627	47,XX,+22x3
B08_002	0.203	B08	XX	0.333966	13.3373	46,XX
B08_003	0.164	B08	XX	0.404571	14.6898	46,XX
B08_004	0.1503	B08	XX	0.412591	15.7228	46,XX
B08_005	0.136	B08	XX	0.420857	15.7731	46,XX
B08_006	0.1676	B08	XX	0.414902	17.0059	46,XX
B08_007	0.233	B08	XX	0.315656	12.8209	46,XX
B08_008	0.2548	B08	XX	0.340019	13.1712	46,XX,-2(pterp24.2,18M)x1,-20(q12qter,26M)x1
B08_009	0.1625	B08	XX	0.365733	13.838	46,XX
B08_010	0.251	B08	XX	0.343201	13.238	45,XX,-22x1
B08_011	0.1794	B08	XX	0.264596	10.9995	46,XX
B08_012	0.1452	B08	XX	0.354056	14.3294	46,XX
B08_013	0.1597	B08	XX	0.456687	17.8264	46,XX
B08_014	0.2492	B08	XX	0.373719	15.3028	46,XX
B08_015	0.1501	B08	XX	0.314603	12.4648	46,XX
B08_016	0.1947	B08	XX	0.29274	10.9004	43,XX,-1x1,-15x1,-18x1
B08_017	0.1217	B08	XX	0.448235	16.2725	46,XX
B08_018	0.1563	B08	XX	0.536151	15.7174	46,XX
B08_019	0.1272	B08	XX	0.253408	10.3174	47,XX,+22x3
B08_020	0.1979	B08	XX	0.381932	14.4832	46,XX
B08_021	0.1276	B08	XX	0.856192	25.0343	46,XX
B08_022	0.1471	B08	XX	0.634875	19.3514	47,XX,+3(pterq22.3,138M)x3,+11x3,-20(q13.13qter,16M)x1,+22x3
B08_023	0.121	B08	XX	0.78264	23.9463	46,XX
B08_024	0.1834	B08	XX	0.382709	13.9838	46,XX
B08_025	0.1393	B08	XX	0.403228	15.5756	46,XX
B08_026	0.119	B08	XX	0.375076	14.1699	46,XX
B08_027	0.212	B08	XX	0.318484	11.4959	46,XX
B08_028	0.2475	B08	XX	0.336849	12.2822	45,XX,-22x1
B08_029	0.164	B08	XX	0.334498	12.9294	46,XX
B08_030	0.1523	B08	XX	0.311135	12.7381	46,XX
B08_031	0.2668	B08	XX	0.269712	10.3801	46,XX,-4(q13.3qter,118M)x1
B08_032	0.1329	B08	XX	0.349608	13.4857	46,XX
B08_033	0.1691	B08	XX	0.394414	14.094	46,XX,+X(q13.2qter,84M)x3
B08_034	0.2299	B08	XX	0.328761	10.7382	46,XX
B08_035	0.1455	B08	XX	0.354863	11.2141	46,XX
B08_036	0.149	B08	XX	0.348248	11.4007	46,XX
B09_001	0.1717	B09	XY	0.706842	25.706	46,XY
B09_002	0.2126	B09	XY	0.549913	21.4704	46,XY
B09_003	0.2661	B09	XY	0.418664	18.4647	46,XY
B09_004	0.2324	B09	0YY	0.210667	8.0888	46,0YY,+4(q32.1qter,33M)x3,+5(q21.1qter,80M)x3,-7x1,+12x3,-16x1,+20x3,-Xx0,+Yx2
B09_005	0.1553	B09	XY	0.783921	26.6292	46,XY
B09_006	0.1187	B09	XY	0.390278	17.0338	46,XY
B09_007	0.254	B09	XY	0.578768	21.6975	46,XY
B09_008	0.1211	B09	XY	0.496516	18.5074	46,XY
B09_009	0.2233	B09	XY	0.478299	18.878	46,XY
B09_010	0.1259	B09	XY	0.447615	17.2018	46,XY
B09_011	0.2362	B09	XY	0.363012	13.8606	46,XY
B09_012	0.1168	B09	XY	0.433105	16.9144	46,XY
B09_013	0.2708	B09	XY	0.474704	19.3393	46,XY,-12(q13.2qter,78M)x1,-13(q32.2qter,17M)x1
B09_014	0.1793	B09	XY	0.363343	15.2784	46,XY
B09_015	0.1499	B09	XY	0.557687	22.067	46,XY
B09_016	0.284	B09	XY	0.335564	13.8359	46,XY,+2(q24.2q35,58M)x3,+5(q21.3qter,72M)x3,+10(q22.3q25.3,37M)x3
B09_017	0.1603	B09	XY	0.448634	17.4765	44,XY,-11x1,-17x1
B09_018	0.2522	B09	XY	0.370206	15.1319	46,XY
B09_019	0.2731	B09	XY	0.393635	16.423	46,XY
B09_020	0.3006	B09	XY	0.380559	15.3227	46,XY,+13(q13.3qter,76M)x3
B09_021	0.2575	B09	XY	0.472687	19.4992	46,XY
B09_022	0.2683	B09	XY	0.322108	12.4205	46,XY,+1(p32.3q42.13,179M)x3,+2(q22.1q32.3,58M)x3,+8(p22q13.3,59M)x3
B09_023	0.1563	B09	XY	0.580022	17.1227	46,XY
B09_024	0.1323	B09	XY	0.598567	17.1985	46,XY
B09_025	0.2222	B09	XY	0.252881	10.6406	46,XY
B09_026	0.1216	B09	XY	1.08444	26.6064	46,XY
B09_027	0.1564	B09	0YY	0.28046	7.60179	44,0YY,-7x1,+12x3,-16x1,-20x1,-Xx0,+Yx2
B09_028	0.1237	B09	XY	0.316233	12.3789	46,XY
B09_029	0.1242	B09	XY	0.422705	14.7942	46,XY
B09_030	0.2318	B09	XY	0.442171	14.7663	46,XY
B09_031	0.277	B09	XY	0.667509	17.8517	46,XY
B09_032	0.1341	B09	XY	0.412281	14.6786	46,XY
B09_033	0.1567	B09	XY	0.470114	16.0305	46,XY
B09_034	0.1248	B09	XY	0.38868	13.7118	46,XY
B09_035	0.1639	B09	XY	1.12846	24.1255	46,XY
B09_036	0.1201	B09	XY	0.564797	17.4286	46,XY
B09_037	0.2912	B09	XY	0.465582	14.4527	46,XY
B09_038	0.1321	B09	XY	1.02522	25.4426	46,XY
B09_039	0.1932	B09	XY	0.546374	16.6333	46,XY
B09_040	0.2347	B09	XY	0.661983	16.0237	46,XY
B10_001	0.1305	B10	XY	0.238488	10.5149	46,XY
B10_002	0.1746	B10	XY	0.255356	10.5905	46,XY
B10_003	0.1313	B10	XY	0.229183	10.0326	46,XY
B10_004	0.2097	B10	XY	0.104639	5.34658	46,XY
B10_005	0.1424	B10	XY	0.195857	8.31761	42,XY,-6x1,-7x1,-10x1,-12x1
B10_006	0.2753	B10	XY	0.184816	8.68703	46,XY
B10_007	0.2881	B10	XY	0.243813	9.78273	46,XY
B10_008	0.2725	B10	XY	0.260737	10.2751	46,XY
B10_009	0.1668	B10	XY	0.17975	8.26355	42,XY,-6x1,-7x1,-10x1,-12x1
B10_010	0.113	B10	XY	0.299166	13.4186	46,XY
B10_011	0.2954	B10	XY	0.244277	9.93189	46,XY
B10_012	0.2129	B10	XY	0.24441	9.85736	50,XY,+6x3,+7x3,+10x3,+12x3
B10_013	0.1884	B10	XY	0.230588	9.94713	46,XY
B10_014	0.1392	B10	XY	0.239132	10.3593	46,XY
B10_015	0.187	B10	XY	0.306593	11.684	46,XY
B10_016	0.1961	B10	XY	0.300344	11.4829	46,XY
B10_017	0.2451	B10	XY	0.270464	11.8391	46,XY
B10_018	0.1622	B10	XY	0.228494	10.162	46,XY
B10_019	0.1401	B10	XY	0.244194	10.8961	46,XY
B10_020	0.2456	B10	XY	0.259131	11.0644	46,XY
B10_021	0.244	B10	XY	0.251474	10.5416	46,XY
B10_022	0.2354	B10	XY	0.260912	11.0193	50,XY,+6x3,+7x3,+10x3,+12x3
B10_023	0.2835	B10	XY	0.274591	10.9073	46,XY
B10_024	0.2312	B10	XY	0.284079	11.1333	46,XY
B10_025	0.142	B10	XY	0.288112	11.2227	46,XY
B10_026	0.2494	B10	XY	0.331484	11.3561	46,XY
B10_027	0.1975	B10	X0	0.286826	8.98799	39,X0,-4x1,-5x1,-6x1,-11x1,-16x1,-17x1,-Yx0
B10_028	0.1425	B10	XY	0.289851	8.72505	46,XY
B10_029	0.173	B10	XY	0.495297	13.8086	46,XY
B10_030	0.1226	B10	XY	0.617359	16.9536	46,XY
B10_031	0.1649	B10	XY	0.686732	18.3357	46,XY
B10_032	0.1424	B10	XY	0.547456	12.9679	42,XY,-6x1,-7x1,-10x1,-12x1
B10_033	0.135	B10	XY	0.586414	13.9017	46,XY
B10_034	0.1701	B10	XY	0.61336	17.4135	46,XY
B10_035	0.2234	B10	XY	0.603088	17.189	46,XY
B10_036	0.2689	B10	XY	0.499503	14.364	46,XY
B10_037	0.1543	B10	XY	0.511588	12.7071	46,XY
B10_038	0.2657	B10	XY	0.511451	14.3228	46,XY
B11_001	0.1195	B11	X0	0.395919	15.9459	44,X0,-13x1,-Xx1
B11_002	0.1275	B11	XX	0.516263	18.1002	46,XX,-10(q23.1qter,50M)x1
B11_003	0.152	B11	XX	0.511297	17.8179	46,XX
B11_004	0.143	B11	XX	0.553533	19.2286	46,XX
B11_005	0.2786	B11	XX	0.0891541	4.12211	46,XX
B11_006	0.1155	B11	XX	0.416654	16.5366	46,XX
B11_007	0.231	B11	XX	0.321316	12.5472	46,XX
B11_008	0.2649	B11	XX	0.335213	13.5719	46,XX
B11_009	0.2819	B11	XX	0.368868	13.5573	45,XX,-7x1
B11_010	0.1254	B11	XX	0.423747	16.2571	46,XX
B11_011	0.2016	B11	XX	0.30891	12.0523	46,XX
B11_012	0.1342	B11	XX	0.426718	16.153	46,XX
B11_013	0.2547	B11	XX	0.45022	16.5273	46,XX
B11_014	0.1701	B11	XX	0.632552	19.9704	46,XX,-10(q23.1qter,50M)x1
B11_015	0.2239	B11	X0	0.327231	12.3299	44,X0,-13x1,-Xx1
B11_016	0.1366	B11	XX	0.465043	18.9751	46,XX
B11_017	0.1213	B11	XX	0.349554	14.7434	46,XX
B11_018	0.182	B11	XX	0.587268	22.0546	46,XX
B11_019	0.1605	B11	XX	0.189018	8.55425	46,XX
B11_020	0.1393	B11	XX	0.353842	13.8281	46,XX,-2(q31.3qter,63M)x1,-9(pterp21.2,27M)x1
B11_021	0.2682	B11	XX	0.285817	11.198	46,XX,-10(q23.1qter,50M)x1
B11_022	0.1326	B11	XX	0.383984	14.4022	46,XX
B11_023	0.121	B11	XX	0.468376	16.351	46,XX
B11_024	0.1681	B11	XX	0.261545	11.185	46,XX
B11_025	0.1688	B11	XX	0.319878	12.5143	46,XX
B11_026	0.1789	B11	XX	0.382378	14.5323	46,XX
B11_027	0.2119	B11	XX	0.28612	11.4593	46,XX
B11_028	0.1158	B11	XX	0.329006	13.599	46,XX
B11_029	0.1419	B11	XX	0.399323	15.0707	46,XX
B11_030	0.2519	B11	XX	0.44574	15.199	46,XX
B11_031	0.267	B11	XX	0.368318	13.1576	46,XX
B11_032	0.2228	B11	XX	0.414922	14.7248	46,XX
B11_033	0.2723	B11	XX	0.340303	12.5269	46,XX
B11_034	0.2446	B11	XX	0.151235	7.05448	47,XX,+20x3
B11_035	0.1637	B11	XX	0.308439	12.175	46,XX
B11_036	0.201	B11	XX	0.254172	10.4159	46,XX
B11_037	0.2385	B11	XXX	0.224514	9.84616	48,XXX,+13x3,+Xx3
B11_038	0.139	B11	XX	0.200127	9.13916	46,XX
B11_039	0.2748	B11	XXX	0.119095	6.09891	47,XXX,+Xx3
B11_040	0.3342	B11	XX	0.209576	7.74699	46,XX
B11_041	0.1276	B11	XX	0.454541	16.957	46,XX
B11_042	0.1385	B11	XX	0.217745	9.54471	46,XX
B11_043	0.2277	B11	XX	0.216831	9.04445	46,XX
B11_044	0.2535	B11	XX	0.381362	13.6325	46,XX
B11_045	0.3132	B11	XX	0.179792	7.4889	45,XX,-7x1
B11_046	0.157	B11	XX	0.368685	13.727	46,XX
B11_047	0.1757	B11	XX	0.126277	6.5268	46,XX
B11_048	0.2382	B11	XX	0.233577	10.6852	46,XX
B11_049	0.2258	B11	XX	0.151932	7.40492	46,XX
B11_050	0.1988	B11	XX	0.209553	9.52086	46,XX
B11_051	0.2182	B11	XX	0.13739	7.10636	46,XX
B11_052	0.1857	B11	XX	0.226104	8.93434	46,XX,+1(pterp34.2,42M)x3,-1(q32.1qter,46M)x1
B11_053	0.2851	B11	XX	0.21322	8.97418	46,XX
B11_054	0.3161	B11	XX	0.190299	8.23709	46,XX
B11_055	0.2682	B11	XX	0.27079	10.3821	46,XX
B12_001	0.2329	B12	XY	0.265609	9.67375	47,XY,+2x3
B12_002	0.2618	B12	XY	0.279839	9.3994	47,XY,+2x3
B12_003	0.1658	B12	XY	0.282482	8.99641	48,XY,+2x3,+4x3
B12_004	0.1415	B12	XY	0.312992	11.0783	47,XY,+2x3
B12_005	0.1393	B12	XY	0.352721	11.794	47,XY,+2x3
B12_006	0.1881	B12	XY	0.376504	10.7058	45,XY,+2x3,-4x1,-18x1
B12_007	0.2259	B12	XY	0.19888	7.60574	47,XY,+2x3
B12_008	0.1516	B12	XY	0.320606	11.297	49,XY,+2x3,+7x3,+20x3
B12_009	0.1924	B12	XY	0.279951	8.7438	49,XY,+2x3,+4x3,+18x3
B12_010	0.1759	B12	XY	0.345033	9.7157	45,XY,+2x3,-4x1,+7x3,-11x1,-18x1
B12_011	0.2236	B12	XY	0.434412	12.8501	45,XY,-20x1
B12_012	0.1936	B12	XY	0.384698	12.4695	47,XY,+2x3
B12_013	0.2226	B12	XY	0.456031	13.4639	47,XY,+2x3
B12_014	0.1425	B12	XY	0.30911	11.1577	47,XY,+2x3
B12_015	0.2976	B12	XY	0.342618	10.9788	46,XY,-12(pterp11.1,34M)x1
B12_016	0.2855	B12	XY	0.228933	8.55803	47,XY,+2x3
B12_017	0.3045	B12	XY	0.24366	8.65448	47,XY,+1x3,+2x3,-4x1
B12_018	0.2096	B12	XY	0.15948	5.95733	47,XY,+2x3
B12_019	0.1471	B12	XY	0.231181	8.98293	47,XY,+2x3
B12_020	0.1783	B12	XY	0.219004	7.71803	46,XY,+2x3,-4x1
B12_021	0.2263	B12	XY	0.305814	8.80187	48,XY,+1x3,+2x3
B12_022	0.2108	B12	XY	0.292512	8.49291	46,XY,-1x1,+2x3
B12_023	0.2421	B12	XY	0.32845	11.0678	47,XY,+2x3
B12_024	0.2555	B12	XY	0.213967	8.39925	47,XY,+2x3
B12_025	0.1246	B12	XY	0.236564	9.83767	47,XY,+2x3
B12_026	0.282	B12	XY	0.243604	9.61076	47,XY,+2x3
B12_027	0.2685	B12	XY	0.268633	10.1111	47,XY,+2x3
B12_028	0.2768	B12	XY	0.259764	9.90593	47,XY,+2x3
B12_029	0.145	B12	XY	0.294252	11.1442	46,XY,-1x1,+2x3
B12_030	0.2882	B12	XY	0.238429	9.07112	47,XY,+2x3
B12_031	0.2788	B12	XY	0.24335	9.08233	48,XY,+2x3,+4x3
B12_032	0.2366	B12	XY	0.418505	13.0335	45,XY,+2x3,-7x1,-20x1
B12_033	0.1515	B12	XY	0.311719	11.314	47,XY,+2x3
B12_034	0.2814	B12	XY	0.473093	12.5968	47,XY,+2x3
B12_035	0.1437	B12	XY	0.360528	12.5556	47,XY,+2x3
B12_036	0.2684	B12	XY	0.207898	8.31755	46,XY,+2x3,-5x1
B12_037	0.1531	B12	XY	0.218773	9.07487	47,XY,+2x3
B12_038	0.2694	B12	XY	0.230438	9.29298	47,XY,+2x3
B12_039	0.1423	B12	XY	0.218151	8.0686	47,XY,+2x3
B12_040	0.2218	B12	XY	0.174231	7.33582	47,XY,+2x3
B12_041	0.1973	B12	0Y	0.236641	7.85077	46,0Y,+2x3,-Xx0
B12_042	0.2837	B12	XY	0.303173	10.5642	47,XY,+2x3
B12_043	0.257	B12	XY	0.308704	11.0891	48,XY,+2x3,+20x3
B12_044	0.2594	B12	XY	0.296647	10.0686	47,XY,+2x3
B12_045	0.1761	B12	XY	0.196984	8.37	47,XY,+2x3
B12_046	0.2597	B12	XY	0.236672	9.47994	47,XY,+2x3
B12_047	0.2445	B12	XY	0.220735	8.27051	47,XY,+2x3
B12_048	0.2413	B12	XY	0.501953	14.8854	47,XY,+2x3
B12_049	0.2499	B12	XY	0.342611	10.6918	47,XY,+2x3
B12_050	0.2596	B12	XY	0.22363	8.86772	47,XY,+2x3
B12_051	0.283	B12	XY	0.209498	8.10174	47,XY,+2x3
B12_052	0.1699	B12	XXY	0.320683	9.45963	48,XXY,+2x3,+Xx2
B12_053	0.249	B12	XY	0.333409	10.2418	47,XY,+2x3
B12_054	0.2735	B12	XY	0.242319	8.97195	47,XY,-1x1,+2x3,+4x3
B12_055	0.2941	B12	XY	0.329812	10.8877	45,XY,-4x1
B12_056	0.1424	B12	XY	0.413387	11.7111	47,XY,+2x3
B12_057	0.2526	B12	XY	0.287549	10.1939	47,XY,+2x3
B12_058	0.1842	B12	XY	0.246571	8.79293	47,XY,+2x3
B12_059	0.2714	B12	XY	0.285904	10.2164	47,XY,+2x3
B12_060	0.2882	B12	XY	0.419805	13.1287	47,XY,+2x3
B12_061	0.2613	B12	XY	0.298977	10.5951	48,XY,+2x3,+12x3
B12_062	0.1469	B12	XY	0.334294	11.5636	47,XY,+2x3
B12_063	0.189	B12	XY	0.303136	11.476	47,XY,+2x3
B12_064	0.1452	B12	XY	0.24308	9.67788	47,XY,+2x3
B12_065	0.2755	B12	XY	0.302725	10.4296	47,XY,+2x3
B12_066	0.1463	B12	XY	0.300847	11.0512	47,XY,+2x3
B12_067	0.2131	B12	XY	0.516071	15.2237	47,XY,+2x3
B12_068	0.1421	B12	XY	0.280601	9.81307	47,XY,+2x3
B12_069	0.1157	B12	XY	0.279598	10.7393	47,XY,+2x3
B12_070	0.2006	B12	XY	0.30013	10.9762	47,XY,+2x3
B12_071	0.1725	B12	XY	0.280738	10.7072	47,XY,+2x3
B12_072	0.1791	B12	XY	0.32518	11.2496	47,XY,+2x3
B12_073	0.1336	B12	XY	0.347627	11.7187	47,XY,+2x3
B12_074	0.1575	B12	XY	0.382172	12.1443	47,XY,+2x3
B12_075	0.1208	B12	XY	0.374209	12.7157	47,XY,+2x3
B12_076	0.1241	B12	XY	0.277581	10.8377	47,XY,+2x3
B12_077	0.2679	B12	XY	0.200792	8.13628	47,XY,+2x3
B12_078	0.2165	B12	XY	0.370817	11.3231	47,XY,+2x3
B12_079	0.12	B12	XY	0.304368	10.932	47,XY,+2x3
B12_080	0.153	B12	XY	0.34492	11.2808	47,XY,+2x3
B12_081	0.2545	B12	XY	0.348764	12.659	46,XY,+12(pterp11.1,34M)x3
B12_082	0.2673	B12	XY	0.258782	9.20175	47,XY,+2x3
B12_083	0.2825	B12	XY	0.399796	12.2006	47,XY,+2x3
B12_084	0.2262	B12	XY	0.272372	9.89301	47,XY,+2x3
B12_085	0.1933	B12	XY	0.176511	7.55515	47,XY,+2x3
B12_086	0.1571	B12	XY	0.244066	9.33901	47,XY,+2x3
B12_087	0.2478	B12	XY	0.270259	9.72566	46,XY,+2x3,-12x1
B12_088	0.2681	B12	XY	0.225231	8.90953	47,XY,+2x3
B12_089	0.2709	B12	XY	0.354378	11.7072	47,XY,+2x3
B12_090	0.2415	B12	XY	0.330196	10.8262	46,XY
B12_091	0.133	B12	XY	0.243035	8.82016	47,XY,+2x3
B12_092	0.1269	B12	XY	0.514902	19.3511	47,XY,+2x3
B12_093	0.1385	B12	XY	0.494414	16.9646	48,XY,+4x3,-7x1,+11x3,+18x3
B13_001	0.1516	B13	XY	0.321147	12.4909	47,XY,+16x3
B13_002	0.1423	B13	XY	0.431266	14.0916	47,XY,+16x3
B13_003	0.198	B13	XY	0.333278	12.1661	47,XY,+16x3
B13_004	0.2004	B13	XY	0.311196	11.7391	47,XY,+16x3
B13_005	0.142	B13	XY	0.350166	12.4444	47,XY,+16x3
B13_006	0.2622	B13	XY	0.359782	12.9332	47,XY,+16x3
B13_007	0.2597	B13	XY	0.234623	9.85384	46,XY,-4x1,+16x3
B13_008	0.154	B13	XY	0.334296	12.5097	48,XY,+4x3,+16x3
B13_009	0.1234	B13	XY	0.345268	12.8146	47,XY,+16x3
B13_010	0.1375	B13	XY	0.301013	10.3783	47,XY,+16x3
B13_011	0.2304	B13	XY	0.321101	12.1526	46,XY,-4x1,+16x3
B13_012	0.1394	B13	XY	0.389838	14.1955	46,XY,-4x1,+16x3
B13_013	0.1544	B13	XY	0.287297	10.9926	47,XY,+16x3
B13_014	0.1253	B13	XY	0.336997	12.2944	47,XY,+16x3
B13_015	0.262	B13	XY	0.329036	12.0945	47,XY,+16x3
B13_016	0.1307	B13	XY	0.377731	13.4121	47,XY,+16x3
B13_017	0.1631	B13	XY	0.385344	13.7833	47,XY,+5(pterq14.1,80M)x3,+16x3
B13_018	0.2821	B13	XY	0.347603	12.6118	47,XY,+16x3
B13_019	0.178	B13	XY	0.440119	16.0043	47,XY,+16x3
B13_020	0.2682	B13	XY	0.389512	13.1515	47,XY,+16x3
B13_021	0.1257	B13	XY	0.418686	14.7453	46,XY,-4x1,+16x3
B13_022	0.117	B13	XY	0.359598	13.1224	47,XY,+16x3
B13_023	0.1804	B13	XY	0.293601	11.0614	47,XY,+16x3
B13_024	0.1645	B13	XY	0.571035	16.9561	46,XY,-4x1,+16x3
B13_025	0.2364	B13	XY	0.360053	12.4088	47,XY,+16x3
B13_026	0.2014	B13	XY	0.36399	11.6228	47,XY,+16x3
B13_027	0.318	B13	XY	0.401665	14.0166	46,XY,-4x1,+16x3
B13_028	0.1246	B13	XY	0.38217	13.6381	47,XY,+16x3
B13_029	0.1353	B13	XY	0.386146	13.1421	47,XY,+16x3
B13_030	0.3202	B13	XY	0.174736	6.84365	47,XY,+16x3
B13_031	0.1469	B13	XY	0.322732	12.1414	47,XY,+16x3
B13_032	0.1335	B13	XY	0.343137	12.2229	47,XY,+16x3
B13_033	0.1175	B13	XY	0.399275	13.7828	47,XY,+16x3
B13_034	0.1321	B13	XY	0.337898	11.3628	47,XY,+16x3
B13_035	0.1218	B13	XY	0.310426	12.0599	47,XY,+16x3
B13_036	0.1403	B13	XY	0.290619	9.34088	47,XY,+16x3
B13_037	0.2739	B13	XY	0.311382	10.909	47,XY,+16x3
B13_038	0.1388	B13	XY	0.328847	11.7192	46,XY,-4x1,+16x3
B13_039	0.1712	B13	XY	0.351552	12.3197	46,XY,-4x1,+16x3
B13_040	0.1641	B13	XY	0.277921	9.50181	47,XY,+16x3
B13_041	0.1328	B13	XY	0.352892	12.8567	47,XY,+16x3
B14_001	0.1565	B14	XX	0.367148	13.6826	45,XX,-14x1
B14_002	0.121	B14	XX	0.409491	15.2213	46,XX
B14_003	0.2456	B14	XX	0.342539	13.4663	46,XX
B14_004	0.2524	B14	XX	0.324815	12.7089	46,XX
B14_005	0.1381	B14	XX	0.40297	15.0471	45,XX,-14x1
B14_006	0.2286	B14	XX	0.378485	14.4884	46,XX
B14_007	0.2075	B14	XX	0.386248	14.499	46,XX
B14_008	0.2734	B14	XX	0.350628	13.7448	47,XX,+14x3
B14_009	0.1271	B14	XX	0.375323	14.619	46,XX
B14_010	0.26	B14	X0	0.361459	13.5265	45,X0,-Xx1
B14_011	0.2252	B14	XX	0.366873	13.3308	46,XX
B14_012	0.2502	B14	XX	0.351913	12.8049	46,XX
B14_013	0.1243	B14	XX	0.361236	14.8467	46,XX
B14_014	0.1769	B14	XX	0.367333	14.3769	47,XX,+14x3
B14_015	0.2881	B14	XX	0.331019	12.468	46,XX
B14_016	0.1652	B14	XX	0.342429	13.3016	46,XX
B14_017	0.261	B14	XX	0.394982	14.344	46,XX
B14_018	0.1296	B14	XX	0.423631	15.7086	46,XX
B14_019	0.2559	B14	XX	0.381393	14.1262	46,XX
B14_020	0.2481	B14	XX	0.358259	13.9009	46,XX
B14_021	0.1576	B14	XX	0.357056	12.913	45,XX,-7x1
B14_022	0.125	B14	XX	0.333687	14.2671	46,XX
B14_023	0.2928	B14	XX	0.307444	12.788	46,XX
B14_024	0.3109	B14	XX	0.34894	13.3527	46,XX
B14_025	0.1227	B14	XX	0.361782	14.2642	46,XX
B14_026	0.254	B14	XX	0.403382	14.8226	46,XX
B14_027	0.2429	B14	XX	0.363449	14.265	46,XX
B14_028	0.137	B14	XX	0.369188	14.2979	45,XX,-5x1,+6x3,-7x0,-9x1,-11x1,+14x3,+18x3,+21x3
B14_029	0.1216	B14	XX	0.391874	15.408	46,XX
B14_030	0.2676	B14	XX	0.322828	12.9904	46,XX
B14_031	0.2607	B14	X0	0.364945	14.277	45,X0,-Xx1
B14_032	0.1403	B14	XX	0.270759	10.8852	45,XX,-7x1
B14_033	0.1254	B14	XX	0.328224	12.1486	45,XX,-5x1,+7x3,-9x1
B15_001	0.1596	B15	XX	0.301272	10.8403	45,XX,-22x1
B15_002	0.1968	B15	XX	0.361048	12.5734	45,XX,-22x1
B15_003	0.2408	B15	XX	0.317991	12.5566	45,XX,-7(pterq11.21,63M)x1,+14(q23.1qter,48M)x3,-22x1
B15_004	0.1705	B15	XX	0.296014	11.1113	45,XX,-22x1
B15_005	0.2456	B15	XX	0.335202	12.4712	45,XX,-22x1
B15_006	0.1349	B15	XX	0.328085	12.7567	44,XX,-7x1,-22x1
B15_007	0.1261	B15	XX	0.33542	12.9638	45,XX,-22x1
B15_008	0.1657	B15	XX	0.290141	10.6651	45,XX,-22x1
B15_009	0.1705	B15	XX	0.372027	14.9647	45,XX,-7(pterq11.21,63M)x1,-22x1
B15_010	0.1499	B15	XX	0.333306	11.7955	45,XX,-7(pterq11.21,63M)x1,+7(q11.21qter,97M)x3,-22x1
B15_011	0.1602	B15	XX	0.279451	10.2413	45,XX,-6(q13qter,98M)x1,-7(pterq11.21,63M)x1,-14(q23.1qter,48M)x1,-22x1
B15_012	0.1379	B15	XX	0.35243	13.1928	45,XX,-22x1
B15_013	0.1588	B15	XX	0.28108	10.2064	46,XX,+6x3,-7(pterq11.21,63M)x1,+7(q11.21qter,97M)x3,-22x1
B15_014	0.2121	B15	XX	0.314917	12.0948	45,XX,-7(pterq11.21,63M)x1,+17x3,-22x1
B15_015	0.136	B15	XX	0.296105	11.8039	46,XX,+8x3,-22x1
B15_016	0.1365	B15	XX	0.331444	12.589	46,XX,+18x3,-22x1
B15_017	0.1445	B15	XX	0.303256	11.9077	45,XX,-22x1
B15_018	0.1872	B15	XX	0.306547	10.6575	45,XX,-22x1
B15_019	0.1336	B15	XX	0.317857	12.1514	45,XX,-7(pterq11.21,63M)x1,-22x1
B15_020	0.1389	B15	XX	0.29454	11.8275	45,XX,-7(pterq11.21,63M)x1,-22x1
B15_021	0.1378	B15	XX	0.31018	12.3294	45,XX,-22x1
B15_022	0.2146	B15	XX	0.294005	10.0531	45,XX,-22x1
B15_023	0.1365	B15	XX	0.332297	12.7684	45,XX,-22x1
B15_024	0.159	B15	XX	0.321348	10.8335	45,XX,-22x1
B15_025	0.1612	B15	XX	0.296871	10.3347	45,XX,-22x1
B15_026	0.1485	B15	XX	0.298024	10.3734	45,XX,-7(pterq11.21,63M)x1,-22x1
B15_027	0.2332	B15	XX	0.321125	11.3649	45,XX,-22x1
B15_028	0.1554	B15	XX	0.282799	10.052	46,XX,+8(q23.1qter,40M)x3,+19x3,-22x1
B15_029	0.1425	B15	XX	0.302461	12.0657	45,XX,-7(pterq11.21,63M)x1,+8(pterq21.2,85M)x3,-22x1
B15_030	0.2203	B15	XX	0.265886	9.61583	45,XX,-22x1
B15_031	0.1516	B15	XX	0.32289	11.9546	45,XX,-7(pterq11.21,63M)x1,-22x1
B15_032	0.1461	B15	XX	0.242087	9.11921	45,XX,-22x1
B15_033	0.1534	B15	XX	0.307222	10.9967	47,XX,+13x3,+16x3,-22x1
B15_034	0.2677	B15	XX	0.353102	13.2715	44,XX,-7x1,-22x1
B15_035	0.2154	B15	XX	0.342103	13.3201	45,XX,-7(pterq11.21,63M)x1,-22x1
B16_001	0.1752	B16	XY	0.332054	11.8323	46,XY,+19x3,-22x1
B16_002	0.132	B16	XY	0.321249	11.4408	46,XY,+19x3,-22x1
B16_003	0.1336	B16	XY	0.303881	10.1954	46,XY,+19x3,-22x1
B16_004	0.1408	B16	XY	0.371994	12.2266	46,XY,+19x3,-22x1
B16_005	0.1306	B16	XY	0.442056	14.1319	46,XY,+19x3,-22x1
B16_006	0.2612	B16	XY	0.345704	11.8309	44,XY,-16x1,-18x1,+19x3,-22x1
B16_007	0.1311	B16	XY	0.358575	12.6866	46,XY,+19x3,-22x1
B16_008	0.1258	B16	XY	0.33052	12.8494	46,XY,+19x3,-22x1
B16_009	0.1899	B16	XY	0.280468	10.8368	46,XY,+19x3,-22x1
B16_010	0.1356	B16	XY	0.371491	13.9067	45,XY,-18x1,+19x3,-22x1
B16_011	0.1352	B16	XY	0.361846	13.7083	46,XY,+19x3,-22x1
B16_012	0.2262	B16	XY	0.302286	11.9852	46,XY,+19x3,-22x1
B16_013	0.2116	B16	XY	0.245728	9.97604	46,XY,+19x3,-22x1
B16_014	0.1918	B16	XY	0.315232	12.1894	46,XY,+19x3,-22x1
B16_015	0.2756	B16	XY	0.335999	11.7304	46,XY,+19x3,-22x1
B16_016	0.2297	B16	XY	0.338091	11.326	46,XY,+19x3,-22x1
B16_017	0.1871	B16	XY	0.422417	12.4477	46,XY,+19x3,-22x1
B16_018	0.1482	B16	XY	0.411238	13.7195	46,XY,+19x3,-22x1
B16_019	0.1343	B16	XY	0.495044	15.8771	46,XY,+19x3,-22x1
B16_020	0.1493	B16	XY	0.383002	11.9891	46,XY,+19x3,-22x1
B16_021	0.1315	B16	XY	0.362311	13.0869	46,XY,-14(q21.3qter,58M)x1,+19x3,-22x1
B16_022	0.1606	B16	XY	0.343789	12.8743	46,XY,+19x3,-22x1
B16_023	0.2537	B16	XY	0.387518	13.0089	46,XY,+19x3,-22x1
B16_024	0.1351	B16	XY	0.425996	14.4211	45,XY,-18x1,+19x3,-22x1
B16_025	0.1894	B16	XY	0.364183	13.3288	46,XY,+19x3,-22x1
B16_026	0.2478	B16	XY	0.365651	12.3326	46,XY,+19x3,-22x1
B16_027	0.1343	B16	XY	0.364586	13.2655	46,XY,-14(q21.3qter,58M)x1,+19x3,-22x1
B16_028	0.2436	B16	XY	0.310215	10.8561	46,XY,+19x3,-22x1
B16_029	0.253	B16	XY	0.392988	13.3471	46,XY,+19x3,-22x1
B16_030	0.1309	B16	XY	0.412946	14.4058	46,XY,+19x3,-22x1
B16_031	0.1362	B16	XY	0.343501	12.6605	46,XY,+19x3,-22x1
B16_032	0.136	B16	XY	0.43781	14.5758	46,XY,+19x3,-22x1
B16_033	0.1332	B16	XY	0.396989	13.5429	46,XY,+19x3,-22x1
B16_034	0.1319	B16	XY	0.397895	13.9465	46,XY,+19x3,-22x1
B16_035	0.2131	B16	XY	0.360957	11.7382	46,XY,+19x3,-22x1
B16_036	0.1583	B16	XY	0.335561	10.9796	46,XY,+19x3,-22x1
B16_037	0.2437	B16	XY	0.32499	10.9826	45,XY,-5x1,+19x3,-22x1
B16_038	0.1235	B16	XY	0.346495	12.686	46,XY,+19x3,-22x1
B16_039	0.241	B16	XY	0.337623	11.4149	46,XY,+19x3,-22x1
B16_040	0.1764	B16	XY	0.366522	13.2425	46,XY,+19x3,-22x1
B16_041	0.2564	B16	XY	0.363009	12.5112	46,XY,+19x3,-22x1
B16_042	0.2294	B16	XY	0.266654	9.99538	46,XY,+19x3,-22x1
B17_001	0.1533	B17	XX	0.37248	14.0493	47,XX,+16x3
B17_002	0.132	B17	XX	0.379437	13.3118	47,XX,+16x3
B17_003	0.2594	B17	XX	0.319196	11.1972	47,XX,+16x3
B17_004	0.13	B17	XX	0.414644	13.8875	47,XX,+16x3
B17_005	0.1281	B17	XX	0.450962	14.9665	47,XX,+16x3
B17_006	0.1855	B17	XX	0.416301	14.5061	46,XX,-2x1,+16x3
B17_007	0.1499	B17	XX	0.355907	10.9552	47,XX,+16x3
B17_008	0.1798	B17	XX	0.337069	12.7248	43,XX,-2x1,-4x1,-10x1,+16x3,-22x1
B17_009	0.1189	B17	XX	0.467121	17.7387	47,XX,+16x3
B17_010	0.1352	B17	XX	0.385807	12.8933	47,XX,+16x3
B17_011	0.2167	B17	XX	0.419965	13.9777	47,XX,+16x3
B17_012	0.2717	B17	XX	0.431707	14.7121	47,XX,+16x3
B17_013	0.2034	B17	XX	0.384985	13.2392	47,XX,+16x3
B17_014	0.1434	B17	XX	0.392434	13.4048	47,XX,+16x3
B17_015	0.1314	B17	XX	0.429721	14.3928	47,XX,-7(pterp11.2,58M)x1,+16x3
B17_016	0.1286	B17	XX	0.356842	13.714	47,XX,+16x3
B17_017	0.2387	B17	XX	0.561456	16.0112	47,XX,+16x3
B17_018	0.1451	B17	XX	0.370108	12.3143	47,XX,+16x3
B17_019	0.1649	B17	XX	0.462801	16.0515	47,XX,+16x3
B17_020	0.1497	B17	XX	0.15881	7.17215	47,XX,+16x3
B17_021	0.1524	B17	XX	0.428366	15.2987	47,XX,+16x3
B17_022	0.1765	B17	XX	0.434024	15.4818	47,XX,+16x3
B17_023	0.2457	B17	XX	0.394468	14.3672	47,XX,+16x3
B17_024	0.1286	B17	XX	0.396147	14.2598	48,XX,-4(q13.1qter,127M)x1,+9x3,+16x3
B17_025	0.2659	B17	XX	0.446161	14.4564	48,XX,-1(q21.1qter,105M)x1,+4x3,+16x3
B17_026	0.2018	B17	XX	0.406492	14.8062	47,XX,+16x3
B17_027	0.119	B17	XX	0.401594	14.9442	47,XX,+16x3
B17_028	0.1234	B17	XX	0.571568	18.4026	47,XX,+16x3
B17_029	0.2375	B17	XX	0.502932	18.2728	47,XX,+16x3
B17_030	0.1226	B17	XX	0.358078	13.5782	47,XX,+16x3
B17_031	0.1465	B17	XX	0.409774	14.7084	47,XX,+16x3
B17_032	0.2859	B17	XX	0.421837	14.2009	47,XX,+16x3
B17_033	0.2165	B17	XX	0.470403	16.443	47,XX,+16x3
B17_034	0.1363	B17	XX	0.426253	15.7827	47,XX,+16x3
B17_035	0.2526	B17	XX	0.442947	16.4008	47,XX,+16x3
B17_036	0.1232	B17	XX	0.436258	15.8202	47,XX,+16x3
B17_037	0.1106	B17	XX	0.588165	20.335	47,XX,+16x3
B17_038	0.1387	B17	XX	0.42108	15.2284	47,XX,+16x3
B17_039	0.1309	B17	XX	0.476551	16.9425	47,XX,+16x3
B17_040	0.2274	B17	XX	0.396062	13.3268	47,XX,+16x3
B17_041	0.2323	B17	XX	0.41696	14.7253	47,XX,+16x3
B17_042	0.1619	B17	XX	0.39109	13.1204	47,XX,+16x3
B17_043	0.1286	B17	XX	0.353854	13.7021	46,XX,-4x1,+16x3
B17_044	0.1204	B17	XX	0.362256	13.7875	47,XX,+16x3
B17_045	0.1541	B17	XX	0.49513	14.712	46,XX,+1(q21.1qter,105M)x3,-9x1,+16x3
B17_046	0.1883	B17	XX	0.516354	18.2821	50,XX,+6x3,+13x3,+16x3,+18x3
B17_047	0.119	B17	XX	0.511552	16.2047	47,XX,+16x3
B17_048	0.2351	B17	XX	0.398874	14.9922	47,XX,+16x3
B17_049	0.2569	B17	XX	0.418653	13.8335	47,XX,+16x3
B17_050	0.1235	B17	XX	0.411238	14.4176	47,XX,+16x3
B17_051	0.2434	B17	XX	0.380982	13.8056	47,XX,+16x3
B17_052	0.1353	B17	XX	0.367731	13.4047	47,XX,+16x3
B17_053	0.1228	B17	XX	0.439659	14.7056	47,XX,+16x3
B17_054	0.1327	B17	XX	0.418055	14.1949	47,XX,+16x3
B17_055	0.2655	B17	XX	1.01734	21.7846	47,XX,+16x3
B17_056	0.159	B17	XX	0.513755	16.4752	47,XX,+16x3
B17_057	0.1231	B17	XX	0.397502	13.772	47,XX,+16x3
B17_058	0.1238	B17	XX	0.4336	14.029	47,XX,+16x3
B17_059	0.2765	B17	XX	0.021716	1.38393	46,XX,-1(q21.1qter,105M)x1,-4x1,+16x3
B17_060	0.1423	B17	XX	0.321519	10.4287	47,XX,+16x3
B17_061	0.1242	B17	XX	0.367049	13.2429	46,XX,+16x3,-20x1
B17_062	0.1292	B17	XX	0.351302	11.282	47,XX,+16x3
B17_063	0.1698	B17	XX	0.348854	11.5006	47,XX,+16x3
B17_064	0.2131	B17	XX	0.367917	12.0522	47,XX,+16x3
B17_065	0.1783	B17	XX	0.381067	13.5164	47,XX,+16x3
B17_066	0.1832	B17	XX	0.5061	16.602	46,XX,+16x3,+21x3
B17_067	0.1733	B17	XX	0.549662	18.7196	47,XX,+16x3
B17_068	0.2044	B17	XX	0.441063	15.0497	47,XX,+16x3
B17_069	0.2771	B17	XX	0.337338	12.0051	47,XX,+4(p15.1q31.3,124M)x3,+16x3
B17_070	0.2011	B17	XX	0.354477	11.7321	47,XX,+16x3
B17_071	0.1256	B17	XX	0.382406	14.1849	47,XX,+16x3
B17_072	0.1239	B17	XX	0.384758	14.0725	46,XX,-14x1,+16x3
B17_073	0.1209	B17	XX	0.413587	14.7909	47,XX,+16x3
B17_074	0.1856	B17	XX	0.44105	14.8605	47,XX,+16x3
B17_075	0.1409	B17	XX	0.401079	14.7414	51,XX,+1(q21.1qter,105M)x3,+3x3,+7x3,+16x3,+18x3,+19x3
B18_001	0.1422	B18	XY	0.32263	12.3203	47,XY,+14x3
B18_002	0.1413	B18	XY	0.424761	14.4784	47,XY,+14x3
B18_003	0.2998	B18	XY	0.274032	10.6858	47,XY,+14x3
B18_004	0.156	B18	XY	0.304545	12.1383	47,XY,+14x3
B18_005	0.1398	B18	XY	0.297016	11.7703	48,XY,+3x3,+14x3
B18_006	0.2984	B18	XY	0.266616	10.7459	48,XY,+3x3,+14x3
B18_007	0.1529	B18	XY	0.291012	10.4235	47,XY,+14x3
B18_008	0.2496	B18	XY	0.33409	12.1523	47,XY,+14x3
B18_009	0.1715	B18	XY	0.353689	13.3229	47,XY,+14x3
B18_010	0.214	B18	XY	0.313008	12.0924	48,XY,+3x3,+14x3
B18_011	0.2346	B18	XY	0.33238	12.0769	47,XY,+14x3
B18_012	0.28	B18	XY	0.373083	12.5911	47,XY,+14x3
B18_013	0.137	B18	XY	0.359499	13.1022	51,XY,+1x3,-2(q33.3qter,36M)x1,+8x3,+9x3,+11x3,+14x3
B18_014	0.1575	B18	XY	0.365103	11.761	47,XY,+14x3
B18_015	0.1594	B18	XY	0.312718	10.9342	50,XY,+10x3,+11x3,+14x3,+22x3
B18_016	0.2717	B18	XY	0.318657	12.0665	47,XY,+14x3
B18_017	0.1313	B18	XY	0.336842	13.1176	50,XY,+10x3,+11x3,+14x3,+22x3
B18_018	0.2232	B18	XY	0.320479	12.4592	51,XY,+1x3,+2(pterp11.2,89M)x3,-2(q33.3qter,36M)x1,+8x3,+9x3,+11x3,+14x3
B18_019	0.1361	B18	XY	0.314305	12.525	47,XY,+14x3
B18_020	0.1596	B18	XY	0.326503	12.7933	47,XY,+14x3
B18_021	0.127	B18	XY	0.37761	13.7815	48,XY,+3x3,+14x3
B18_022	0.2609	B18	XY	0.34028	12.9366	51,XY,+1x3,-2(pterp24.1,23M)x1,-2(q33.3qter,36M)x1,-5(pterp15.2,13M)x1,+8x3,+9x3,+11x3,+14x3
B18_023	0.2051	B18	XY	0.348567	13.0358	47,XY,+14x3
B18_024	0.2498	B18	XY	0.329982	12.2555	47,XY,+14x3
B18_025	0.2154	B18	XY	0.396835	14.4941	51,XY,+1x3,+2(pterq33.3,207M)x3,-2(q33.3qter,36M)x1,+8x3,+9x3,+11x3,+14x3
B18_026	0.274	B18	XY	0.352423	12.9777	50,XY,+10x3,+11x3,+14x3,+22x3
B18_027	0.1689	B18	XY	0.474371	17.3754	50,XY,+10x3,+11x3,+14x3,+22x3
B18_028	0.2622	B18	XY	0.26515	11.8147	47,XY,+14x3
B18_029	0.1382	B18	XY	0.272875	11.3775	47,XY,+14x3
B18_030	0.1473	B18	XY	0.344231	12.9987	48,XY,+3x3,+14x3
B18_031	0.2183	B18	XY	0.310383	12.1223	47,XY,+14x3
B18_032	0.2832	B18	XY	0.376791	12.7267	50,XY,+10x3,+11x3,+14x3,+22x3
B18_033	0.2052	B18	XY	0.338212	13.1877	50,XY,+10x3,+11x3,+14x3,+22x3
B18_034	0.288	B18	XY	0.409599	13.1213	47,XY,+14x3
B18_035	0.1462	B18	XY	0.308036	12.1834	47,XY,+14x3
B18_036	0.1528	B18	XY	0.329996	13.7521	47,XY,+14x3
B18_037	0.2411	B18	XY	0.37219	14.1509	48,XY,+3x3,+14x3
B18_038	0.1256	B18	XY	0.364497	13.5388	47,XY,+14x3
B18_039	0.1604	B18	XY	0.278125	9.42	47,XY,+14x3
B18_040	0.218	B18	XY	0.286189	9.29376	47,XY,+14x3
B18_041	0.1927	B18	XY	0.318984	11.3534	47,XY,+14x3
B18_042	0.1657	B18	XY	0.314362	12.3827	47,XY,+14x3
B18_043	0.1563	B18	XY	0.327557	11.9648	47,XY,+14x3
B19_001	0.1691	B19	XX	0.276871	10.2602	47,XX,+22x3
B19_002	0.1438	B19	XX	0.348973	14.6096	47,XX,+22x3
B19_003	0.1576	B19	XX	0.39636	14.2416	44,XX,-3x1,-15x1
B19_004	0.1642	B19	XX	0.365775	13.878	47,XX,+22x3
B19_005	0.2343	B19	XX	0.362142	12.5558	45,XX,-18x1,-21x1,+22x3
B19_006	0.1694	B19	XX	0.391097	13.6063	47,XX,+22x3
B19_007	0.1469	B19	XX	0.55126	19.4527	47,XX,+22x3
B19_008	0.1651	B19	XX	0.329877	12.2656	47,XX,+22x3
B19_009	0.2682	B19	XX	0.349937	11.3195	47,XX,+22x3
B19_010	0.1551	B19	XX	0.387686	13.3166	47,XX,+22x3
B19_011	0.2332	B19	XX	0.449271	14.8876	45,XX,-18x1,-21x1,+22x3
B19_012	0.2253	B19	XX	0.501257	15.8593	45,XX,-18x1,-21x1,+22x3
B19_013	0.3018	B19	XX	0.337816	11.49	47,XX,+22x3
B19_014	0.2406	B19	XX	0.368198	11.0997	47,XX,+22x3
B19_015	0.2545	B19	XX	0.363684	12.0732	47,XX,+22x3
B19_016	0.2747	B19	XX	0.27823	9.44923	47,XX,+22x3
B19_017	0.2353	B19	XX	0.368931	13.5142	47,XX,+22x3
B19_018	0.3126	B19	XX	0.322393	10.4314	47,XX,+22x3
B19_019	0.2099	B19	XX	0.27173	8.83448	47,XX,+22x3
B19_020	0.2698	B19	XX	0.258301	8.87655	47,XX,+22x3
B19_021	0.2997	B19	XX	0.338967	10.3879	47,XX,+22x3
B19_022	0.2613	B19	XX	0.313788	10.367	47,XX,+22x3
B19_023	0.1831	B19	XX	0.298023	11.0477	47,XX,+22x3
B19_024	0.2142	B19	XX	0.26826	9.46686	47,XX,+22x3
B19_025	0.2859	B19	XX	0.287581	10.2321	47,XX,+22x3
B19_026	0.1985	B19	XX	0.326801	12.6532	55,XX,+8x3,+10x3,+14x3,+17x3,+18x3,+19x3,+20x3,+21x3,+22x3
B19_027	0.2133	B19	XX	0.298945	11.5473	47,XX,+22x3
B19_028	0.153	B19	XX	0.289103	11.5613	47,XX,+22x3
B19_029	0.1762	B19	XX	0.317295	10.6168	47,XX,+22x3
B19_030	0.1517	B19	XX	0.309323	11.0024	55,XX,+8x3,+10x3,+14x3,+17x3,+18x3,+19x3,+20x3,+21x3,+22x3
B20_001	0.2703	B20	XY	0.678018	19.3547	46,XY,-1(pterp22.1,93M)x1
B20_002	0.1438	B20	XY	0.699652	20.0354	46,XY,-1(pterp22.1,93M)x1
B20_003	0.1701	B20	XY	0.453588	17.9347	46,XY
B20_004	0.1523	B20	XY	0.566483	18.1442	46,XY,-1(pterp22.1,93M)x1
B20_005	0.2574	B20	XY	0.85401	25.7169	46,XY
B20_006	0.1791	B20	XY	0.641251	19.558	46,XY,-1(pterp22.1,93M)x1
B20_007	0.1429	B20	XY	0.697691	20.0029	46,XY
B20_008	0.2623	B20	XY	0.577555	17.4046	46,XY
B20_009	0.2058	B20	XY	0.848631	23.0031	46,XY
B20_010	0.2516	B20	XY	0.881207	26.7487	46,XY
B20_011	0.2994	B20	XY	0.704497	18.8161	46,XY,-1(pterp22.1,93M)x1
B20_012	0.2961	B20	XY	0.783607	19.7583	46,XY
B20_013	0.138	B20	XY	0.539387	17.6063	46,XY
B20_014	0.1298	B20	XY	0.839958	24.4325	46,XY
B20_015	0.1673	B20	XY	0.532161	14.2306	46,XY
B20_016	0.1489	B20	XY	0.807568	21.1263	46,XY
B20_017	0.2401	B20	XY	0.739051	18.3926	46,XY
B20_018	0.1697	B20	XY	0.643606	19.0224	46,XY
B20_019	0.2943	B20	XY	0.807763	20.37	46,XY
B20_020	0.1374	B20	XY	1.16318	32.4199	46,XY
B20_021	0.2758	B20	XY	0.600652	17.5214	46,XY,-1(pterp22.1,93M)x1
B20_022	0.2602	B20	XY	0.506755	16.4529	46,XY
B20_023	0.2215	B20	XY	0.755571	21.4596	46,XY
B20_024	0.2265	B20	XY	0.741814	19.775	46,XY,-1(pterp22.1,93M)x1
B20_025	0.2761	B20	XY	0.717762	18.5682	46,XY
B20_026	0.1464	B20	XY	0.780587	21.7164	46,XY
B20_027	0.2535	B20	XY	0.659258	18.7003	46,XY,-1(pterp22.1,93M)x1
B20_028	0.2184	B20	XY	0.526521	8.17709	46,XY
B20_029	0.245	B20	XY	0.466804	6.01614	46,XY,-1(pterp22.1,93M)x1
B20_030	0.2072	B20	XY	0.299498	5.70939	46,XY
