# Supplementary material for: Human embryos harbor complex mosaicism with broad presence of aneuploid cells during early development
Source: Cell Discov. 2024 Sep 24;10:98. doi: 10.1038/s41421-024-00719-3 (PMC11420220; doi:10.1038/s41421-024-00719-3)
Supplement: Supplementary file 3 — Table S2 [file 41421_2024_719_MOESM3_ESM.xlsx]

## Sheet: Supplementary Table S2
Family	Abnormal parental Karyotype	Paternal/maternal	Embryo	Biopsy cell number	Embryo katyotype detected by routine PGT procedure on multi-cells	Mapped bases number	Average sequencing depth	VS	Embryo karyotype detected by single cell sequencing (only translocated chromosomes shown)	Mapped bases number by single cell sequencing	Average sequencing depth by single cell sequencing	VS of single cell sequencing
1	46,XX,rob(13;14)(q10;q10)	Maternal	F1-E1	8	unbalanced,XX,dup(14)(q10q32.33)	3302527381	1.12528	0.1313	unbalanced,XX,dup(14)(q10q32.33)	1088102078	0.370751	0.1373
2	46,XX,t(3;16)(p23;q24)	Maternal	F2-E1	10	unbalanced,XX,del(3)(p26.3p23),dup(16)(q24.2q24.3)	3426349037	1.16747	0.1391	unbalanced,XX,del(3)(p26.3p23),dup(16)(q24.2q24.3)	718756156	0.244903	0.144
2	46,XX,t(3;16)(p23;q24)	Maternal	F2-E2	7	unbalanced,XX,dup(3)(p26.3p23),del(16)(q24.2q24.3)	3428226650	1.16811	0.1256	unbalanced,XX,dup(3)(p26.3p23),del(16)(q24.2q24.3)	834073218	0.284195	0.133
3	46,XX,t(1;15)(q42;p12)	Maternal	F3-E1	5	unbalanced,XX,dup(1)(q42q44),del(15)(p13p12)	2998070277	1.02154	0.1155	unbalanced,XX,dup(1)(q42q44),del(15)(p13p12)	1052544013	0.358635	0.1225
4	46,XY,t(6;14)(p22;q22)	Paternal	F4-E1	10	unbalanced,XX,dup(6)(p26.3p22),del(14)(q22q24.3)	3670366002	1.25061	0.1214	unbalanced,XX,dup(6)(p26.3p22),del(14)(q22q24.3)	1471061068	0.501237	0.1262
4	46,XY,t(6;14)(p22;q22)	Paternal	F4-E2	8	unbalanced,XY,dup(6)(p26.3p22),del(14)(q22q24.3)	3981193468	1.35652	0.1228	unbalanced,XY,dup(6)(p26.3p22),del(14)(q22q24.3)	1268734162	0.432298	0.1241
5	46,XX,t(9;10)(p22;p11.2)	Maternal	F5-E1	6	unbalanced,XX,del(9)(p24.3p22),dup(10)(p15.3p11.2)	4148900711	1.41366	0.1156	unbalanced,XX,del(9)(p24.3p22),dup(10)(p15.3p11.2)	1228781359	0.418685	0.1203
6	46,XX,rob(14;22)(q10;q10)	Maternal	F6-E1	8	unbalanced,XY,del(22)(q10q13.33)	3737239711	1.2734	0.1165	unbalanced,XY,del(22)(q10q13.33)	1130690329	0.385262	0.1224
7	46,XY,t(7;13)(p12;p13)	Paternal	F7-E1	10	unbalanced,XY,dup(7)(p22.3p12),del(13)(p13p13)	3404758139	1.16011	0.1167	unbalanced,XY,dup(7)(p22.3p12),del(13)(p13p13)	935872367	0.318881	0.1219
8	46,XX,rob(13;15)(q10;q10)	Maternal	F8-E1	11	unbalanced,XX,dup(15)(q10q26.3)	5255202388	1.79061	0.1128	unbalanced,XX,dup(15)(q10q26.3)	710358927	0.242042	0.1259
9	46,XY,t(7;15)(p22;q26.1)	Paternal	F9-E1	8	unbalanced,XY,dup(7)(p22.3p22),del(15)(q26.1q26.3)	4152190310	1.41478	0.1295	unbalanced,XY,dup(7)(p22.3p22),del(15)(q26.1q26.3)	1503706440	0.512361	0.1347
9	46,XY,t(7;15)(p22;q26.1)	Paternal	F9-E3	12	unbalanced,XX,del(7)(p22.3p22),dup(15)(q26.1q26.3)	3418402604	1.16476	0.1252	unbalanced,XX,del(7)(p22.3p22),dup(15)(q26.1q26.3)	1237001540	0.421486	0.1352
10	46,XY,t(5;22)(q35;q13)	Paternal	F10-E1	10	unbalanced,XX,dup(5)(q35.3q35.3),del(22)(q13.2q13.33)	3836256403	1.30713	0.1283	unbalanced,XX,dup(5)(q35.3q35.3),del(22)(q13.2q13.33)	993625360	0.33856	0.1376
10	46,XY,t(5;22)(q35;q13)	Paternal	F10-E2	8	unbalanced,XX,del(5)(q35.3q35.3),dup(22)(q13.2q13.33)	4097421554	1.39612	0.1181	unbalanced,XX,del(5)(q35.3q35.3),dup(22)(q13.2q13.33)	949995631	0.323694	0.1238
